# Supplementary material for: Comparative analysis of mesenchymal stem cells derived from amniotic membrane, umbilical cord, and chorionic plate under serum-free condition
Source: Stem Cell Res Ther. 2019 Jan 11;10:19. doi: 10.1186/s13287-018-1104-x (PMC6330472; doi:10.1186/s13287-018-1104-x)
Supplement: Supplementary file 3 — Table S2. Differentially expressed gene. (TXT 109 kb) [file 13287_2018_1104_MOESM3_ESM.txt]

GeneName	AM-MSC-3_Fpkm	AM-MSC-4_Fpkm	AM-MSC-5_Fpkm	AM-MSC-6_Fpkm	P-MSC-3_Fpkm	P-MSC-4_Fpkm	P-MSC-5_Fpkm	P-MSC-6_Fpkm	UC-MSC-3_Fpkm	UC-MSC-4_Fpkm	UC-MSC-5_Fpkm	UC-MSC-6_Fpkm
PCBP4	5.100336052	5.32213359	4.609065017	4.868504954	2.942828235	3.400115356	3.918417515	3.054755747	6.762482487	6.732363565	7.219366333	6.783436442
LRIF1	3.090079608	3.427805703	2.97186813	3.81589561	6.677398376	6.533725724	7.466446642	6.559195836	6.552331358	4.997160051	5.505286369	4.46611514
LRFN4	7.490592552	8.101186662	6.207489398	7.88498742	3.889777915	3.521438746	4.94191011	4.986586306	3.449958497	3.327175602	3.880713084	3.925214229
ASPH	25.61245687	24.21625695	17.44584582	21.84580471	46.33738931	42.15358531	44.34347049	49.68010208	29.69580207	31.86368694	25.67972887	23.41381349
CLDN12	4.294710108	3.596523506	3.716802354	4.132827251	8.66010784	7.925302933	12.24932715	10.07879069	6.800827984	7.078234034	7.220029111	5.859630546
FBXL7	4.420061338	5.245606354	5.676766835	4.871606788	1.705283767	2.176318358	1.445895256	1.540839189	4.442530694	5.368024685	4.958800946	5.130964865
NSMF	11.86893446	14.33783916	13.86650088	16.57045307	6.459484708	7.858407738	6.779659538	6.865145571	6.620567029	8.25795343	9.330677518	9.297664598
SLC39A10	13.29444326	10.50664948	11.94314435	11.32781989	21.34344817	24.41181564	23.86647381	27.53556919	9.641141557	11.6390877	13.77370877	9.563720265
MAGT1	22.29854649	22.09311618	19.96454281	19.76628069	45.72049121	32.02524418	49.6444036	45.11575171	30.53347444	25.50196737	24.93858479	21.24340133
GPR176	4.307962127	6.458336578	5.892515354	6.023891183	6.957375774	6.104979007	7.367872637	5.431623061	13.01667153	13.14951075	14.292709	11.39283385
MEGF8	8.229612737	10.27196578	9.376807953	10.15985112	4.621078054	4.199560507	4.185973899	5.196241064	7.575211646	6.320592835	6.65284977	9.642341937
PTPRK	3.621093288	4.105139042	3.683665569	4.100272904	7.636066245	7.079246238	10.31396062	9.128597876	10.02133664	8.400897458	8.164720371	6.536338464
PLEKHO2	22.09974809	28.28414306	25.1470636	24.39077331	10.36230155	12.56630737	11.41638725	9.56153306	8.896904754	7.456347128	11.21253887	11.28164736
NEO1	1.465478804	1.493419056	2.062281946	1.826830627	1.247872575	0.847296546	1.067656535	1.252017065	7.730925509	9.054131722	8.497718594	7.532007359
MARS	14.35195696	13.98842756	12.96089913	15.40867091	19.4643867	27.0481314	24.39263688	21.14599899	40.85025445	29.49373044	30.83896037	25.287534
CUX1	11.82942045	12.59588062	19.0839262	14.26306538	5.911640215	5.273734127	5.997262688	5.379385716	9.177804157	6.241176383	8.23818447	8.071399551
ZMIZ1	6.351990218	7.302547876	8.043164679	9.420667091	5.31358873	5.069732925	4.899804121	5.617352407	15.42915217	10.53248972	10.13036661	10.0322244
YARS	13.2351577	14.90974587	12.38938569	15.66989375	17.77209783	25.33923811	22.11682342	20.22462941	37.31639672	28.03464083	30.40187327	23.22663396
PMAIP1	3.791211765	3.399575703	2.528999137	4.498475988	20.90559835	17.97075409	21.89957089	22.01990953	12.50067939	14.82203592	14.30409478	11.01743388
NDN	34.34506659	31.86867877	40.78298231	49.65250347	19.68457265	16.66842484	19.21587079	21.73155769	33.76025014	25.02683179	25.25958134	28.80125566
PDE8A	3.7813471	3.603879454	2.446608327	3.952993621	7.167924507	7.925789383	8.853357799	9.491431349	5.461913952	5.810472976	4.968305129	4.215720235
PODNL1	10.30812665	9.907936895	9.049500939	12.37100191	3.749790706	3.841370947	3.177391928	3.383413165	7.421421472	4.755440048	5.863997948	8.20611359
DNASE2	5.320233337	5.535408111	4.822948011	6.324497619	3.487611676	3.892167515	3.193247844	3.106797839	10.20979764	5.709766627	7.057186014	8.467492922
ZNF697	2.963104506	2.74986993	2.975673339	3.275823817	6.373649192	5.293537694	10.36324658	8.177231483	5.465379193	4.71606303	4.722263731	4.337021465
CAPG	14.20935341	15.35108258	12.92538618	13.16406695	7.039498352	9.391607815	8.28706977	4.68660697	17.90406592	15.63286124	16.59471209	13.63844547
PDIA4	105.1851908	109.1157867	82.02958982	89.76272651	249.0027622	176.6954502	274.5669052	266.8423202	168.1813852	153.2323171	129.2517924	121.5336785
SLC7A1	12.69642304	11.3708522	11.615968	12.4136515	20.82133592	26.27972674	24.57201061	14.06551799	33.27370844	28.44603225	27.38418903	22.13033526
ATP1B1	29.61545743	30.31215763	32.56913111	24.42422049	13.01670449	15.88188435	13.5162915	19.29455716	9.432484279	12.74421422	13.88984059	10.91951582
SELENOK	12.14278858	10.2605779	10.74431513	11.31145551	29.37905241	16.82368226	28.83742629	28.63899123	17.20647787	12.18958343	13.24829405	16.65707023
TCEAL1	14.64711892	18.24731517	14.8595093	14.86596986	7.852398113	6.285061718	4.723870004	3.813353424	11.00386405	10.11343996	10.29244303	11.25547973
EDEM1	14.82087013	11.98972348	12.20001213	16.63101688	30.6773281	31.06784626	31.68866513	34.3590998	26.96262208	14.88704113	18.95393282	17.31788505
ERO1A	14.7664615	15.72957178	11.80157393	14.74896897	26.36989082	25.73871107	35.8187643	32.14717619	20.13799213	20.12982815	17.13872575	12.62374635
CTIF	15.9864563	16.14702344	19.52544045	18.38292486	9.129933052	7.750354977	6.298831968	6.400097963	13.15373149	9.815481566	11.14680038	15.68693405
TMEM41B	7.78756155	7.043467191	7.153146434	9.183526049	15.9725435	14.74417853	19.03199401	17.01697904	16.66045472	10.73986237	11.23418179	9.939222387
COL1A1	4370.232547	4109.10261	4204.2751	4737.903218	1888.681884	2067.513224	1644.361606	1688.461705	1975.444066	2901.170768	2759.726305	4276.311254
ALDH3B1	7.926948106	9.234895312	9.933117684	8.62951225	5.062699176	4.92407014	4.089500852	3.722357724	9.227938441	4.789518414	8.16948924	7.415519766
ERBB2	5.631096529	6.518792537	6.06629562	6.759113215	3.445436459	3.838236111	2.938822628	1.858674288	4.307578474	5.432204559	5.265294677	6.05461192
SARS	26.49269633	29.86203843	25.88527708	36.67913075	36.04432893	47.56164775	42.86055173	36.30103384	80.72404962	52.4974651	63.13469566	54.80538008
NFIX	15.32443002	13.952491	15.48028398	16.41727716	9.704076226	8.128160129	6.41089044	5.263607844	21.46307955	16.93605039	15.60580262	14.31493817
COL5A1	584.2180454	547.8546526	736.2031204	759.1305666	306.2999344	299.2000956	274.2802784	328.8954525	370.9988547	425.6936415	427.1312318	664.9326042
ITGA1	15.21888987	13.15208776	10.33354247	13.1147694	23.37135118	18.96926265	33.60460377	27.45808649	10.16668524	11.24256786	9.831941167	12.88963022
GPRC5B	11.1940502	14.02379423	9.570409285	8.947134474	2.28707506	2.170432391	2.599720443	2.372111537	2.170154531	1.636794057	2.982094537	2.442552634
PRNP	57.8028606	51.95826303	61.89818869	74.66754903	143.2573417	153.7512193	154.81034	129.4063323	142.3293518	76.4740145	92.92503358	87.35778133
OSGIN2	4.513796056	5.055364454	4.133369458	4.247706725	7.201199618	6.652712549	9.934707719	12.940842	4.86725151	5.566415685	5.776331771	4.321478443
TCEAL3	20.50120061	26.67263267	23.36660376	22.95460777	10.11173504	9.786646367	8.684437188	6.316187918	16.23354805	17.68107126	17.64188671	26.05930437
GNG11	64.25514474	65.68948132	56.64410429	44.1071439	77.64786133	79.18924817	85.94051579	108.318579	43.34964477	40.96882567	28.30501185	30.63620461
PGM1	51.87282537	37.56553677	62.93340865	37.34012803	26.92220861	24.2680116	23.99393626	19.4452531	26.05017728	22.78770396	28.03843737	32.78915257
VCAN	46.21526823	30.91451147	36.19857349	46.23048108	78.68361629	64.56165489	65.64225176	101.0442429	94.06793752	110.9954687	101.6633651	79.73257262
FOXN3	3.204928484	4.237135691	3.1920836	4.17455452	2.591304965	3.969542154	2.478124722	2.47354645	6.516688555	6.227159142	5.843331852	4.693517448
RHOD	4.766103024	7.060917608	6.444564918	7.415080134	3.142571564	3.001093553	2.363982836	2.753119747	6.135050162	4.929421108	5.071254889	8.151492019
ATP2C1	13.03007962	12.41846021	12.9232924	12.63173867	21.23263515	17.5641172	33.25752848	39.00121184	21.41893186	17.90402949	20.03151894	14.35602935
PVR	22.93667786	16.74578032	17.1588296	8.794724412	31.42993613	29.05008527	40.54749271	31.83211742	21.59726692	22.22928432	22.82516683	20.49591193
HERC3	5.120865074	4.306028835	4.274158264	3.617034494	6.862299884	8.889618674	10.75824357	13.23185814	5.380375447	5.02980307	5.047546956	3.830915744
PPAT	5.392692708	4.905346853	6.794894579	3.913902965	10.60302397	10.055144	10.81674869	8.261168215	3.80163468	5.875722232	5.692648687	4.185418116
SLC25A23	5.701042119	6.863598871	6.823006817	9.536674342	4.213992785	3.600818155	2.625053454	4.31226019	10.03959933	7.425001232	8.488936648	8.998940196
MRAS	3.968126581	2.815730077	4.226682836	3.715126371	3.105711133	2.930368646	1.649182825	2.385992205	5.565229236	4.513565163	4.964419197	6.152660336
SAT1	163.7319804	194.2014815	157.2165973	152.4274215	114.7126339	86.58279046	91.86163592	118.5521968	78.84667456	36.44129032	63.35377472	69.72413169
CACNA2D1	8.488067731	5.980284863	5.434916414	9.045498888	24.72016464	17.96548087	22.14261424	23.73082425	13.23415532	10.35661058	10.72710353	8.486558322
PITX2	20.9777673	20.36041567	36.12978721	20.75496424	10.93201041	12.68715987	12.11046137	9.087879353	14.1220749	14.26272258	16.13417298	17.71815763
SHC3	4.513146283	5.683793331	8.451516712	6.556436033	2.736830347	2.404945215	2.796692066	1.960806149	4.23756988	3.229872628	4.666878738	4.142799287
HAND2	41.10307919	57.75879344	62.1068621	64.31023796	22.71431547	28.32745623	13.18545862	27.8728605	25.89306597	22.68169027	24.46969142	27.05505464
LIMK2	12.8968436	13.42375422	20.13649744	15.77623264	5.092646029	7.312226864	6.221630942	4.210290135	7.735681766	8.076185666	9.417724564	9.981861539
DRAM1	5.470622994	6.341191471	4.04368183	8.129596601	11.20404931	11.62265617	10.04502266	15.24311425	9.906606845	11.80119165	9.487371586	10.94602135
SERPINE2	139.5633947	150.4709372	253.4562358	151.7442683	113.4707411	151.297398	94.05974822	129.5983235	72.47456191	62.7709745	69.75600519	65.16336947
AARS	23.74078281	23.40389423	20.40812322	25.2619188	31.38111627	42.38427479	31.11167318	30.29833477	70.02649447	40.51305349	45.12041366	36.45441064
GLUL	11.0533151	14.69274833	18.87056895	19.04193861	8.935464147	8.985227138	6.250238191	5.777607817	11.84551611	10.81836463	10.09636663	9.170857585
CDK17	8.006006621	6.910082147	7.081080955	5.911079279	18.70681952	18.03467604	27.48977568	20.56303675	10.17753805	12.26284793	11.70972097	6.532448257
HERPUD1	30.89343993	30.47974182	35.99380143	47.0373972	72.02465209	69.11926944	77.7458312	64.91257594	124.8702454	68.42052036	71.25245031	85.8824899
ABCC5	6.01985791	7.994635289	10.16582565	10.97735519	4.664605628	5.164892236	3.48861085	4.231727157	5.877294096	4.13154158	6.126156174	6.077538484
NUAK1	7.67312148	4.585076859	5.932806873	6.051217479	7.125709029	5.809765393	6.940695517	5.262889077	7.965553983	14.89620369	13.13337129	13.43565675
RIPK2	10.08957177	10.29009247	7.515075311	10.6137388	21.05247142	18.72835144	21.32209342	23.22566957	29.16672411	17.34406334	17.21330662	13.0519962
DCBLD1	16.24155129	15.17417569	16.53827769	14.57125792	23.11962148	21.43030485	41.0800307	49.35701775	17.2912905	22.90237906	23.30164852	19.435386
YRDC	9.340278964	5.876272184	6.280215571	5.013912312	13.21161152	9.883119333	16.17645496	14.91431796	9.168256976	7.470225888	7.345821019	9.134136162
FHL2	15.09153202	12.3686323	6.799797324	9.163558686	25.75730392	22.18737844	24.41726747	30.30447249	25.7679514	29.98910741	21.05983906	26.14991202
SNTB2	10.75877236	11.86438452	10.14334274	11.52939577	5.972335468	7.532871448	4.221068148	2.740482476	8.71796175	7.66215222	8.944549819	6.590546421
INHBA	20.0006303	12.75701284	17.04057748	19.05873279	47.06434492	40.89721985	46.22411111	63.57845621	24.16498121	44.23503153	37.81867148	35.84346463
GRIN2D	3.946017622	3.405088945	3.521544113	5.183392367	5.528021313	4.818170356	8.699648563	8.32915472	2.971457881	2.426876752	3.018873508	3.396575266
CITED2	104.304628	108.0843646	114.3154805	169.6343755	65.9497652	53.93484042	46.29563922	80.11091524	119.4193824	90.97049422	96.03831026	117.2299839
OLFML3	98.65906776	119.4960275	144.5136761	159.3255271	52.27552652	55.68317562	35.37149657	42.13698241	86.46297969	82.28055874	79.44192445	122.6627098
CRELD2	8.118540229	7.018440783	6.250416941	7.122966097	16.95385875	7.882833664	14.78174644	15.75180513	7.41631776	5.993394831	5.19398613	8.705808482
LTBP3	6.645820854	6.127833498	7.974518063	10.22131099	3.405538714	2.23862889	2.560174831	2.799782422	7.773111789	5.995799228	5.972081094	9.208900318
ITM2C	37.94450876	40.65136813	36.07319091	52.89828109	24.61092729	25.4976096	27.65136896	45.15428565	64.0544116	53.43706762	58.64228869	73.24559472
TRO	4.715077547	5.509864767	3.576880666	5.745607474	2.829877143	2.482292241	1.808344432	2.873371665	8.683317083	5.454860258	5.352289562	7.441996747
HSP90B1	308.8341385	322.5044307	223.3814314	225.7252663	760.2622716	485.6764407	772.9344784	618.7609594	495.1563704	385.8427408	342.192608	280.226519
TGFBR2	171.4361354	120.7355154	273.9526001	135.6560446	152.4538255	140.1116413	118.4000582	103.9793853	60.77296512	62.18579325	72.77531064	65.91871658
HSPA13	23.70028869	20.14939795	24.85495871	25.47252456	52.92472268	49.94309122	52.8659129	40.0225445	85.21378417	44.40543402	49.40224936	33.8032731
HSPG2	41.56353289	41.00435047	40.47605133	35.19242205	19.73615772	21.78525104	16.94492888	9.127063964	16.88992374	28.55585737	25.1806925	31.03204548
RND3	40.66929065	30.37193731	33.46541465	32.38184439	91.68576691	49.12613678	101.1891801	159.3181851	30.92551296	28.8604571	30.03449233	33.39474058
RAB27A	7.287409865	6.188088491	7.156054083	6.012644636	12.51391175	10.39540256	16.33256542	24.36527684	10.62207277	8.254558127	9.364404656	7.288513006
APOD	7.169665819	6.547154242	9.202498434	9.101434421	2.72656258	1.878244714	2.500064521	2.312840809	1.841931228	0.937648559	2.29252533	1.744035815
FAM89A	10.7089977	7.050173283	7.173908049	8.845188799	11.71482822	8.894218363	11.08929343	18.5780062	2.3618735	2.837292485	3.144740348	2.75383718
DDAH2	6.056556741	12.50047906	8.265869723	6.882697373	3.969473916	5.441305031	3.3905196	3.869212846	7.644639927	9.279341817	9.755417429	9.102669663
TPBG	15.16831082	13.62639631	12.43796051	14.14779318	25.92696989	23.29426444	30.44395873	36.29531668	31.27427762	18.75760348	16.94046472	13.948189
WARS	10.09782699	10.53640387	10.34326653	11.78488121	23.12576363	22.68992877	29.25722984	27.35238289	50.73509074	19.68539831	28.92706496	22.61708811
ARID3A	6.2452559	5.791995026	5.547986797	6.863261506	7.213083318	7.898162299	15.48164858	18.56128907	6.189295577	4.857175592	5.970921466	6.103687814
NRP2	21.42011142	25.65691032	30.25655827	21.60063643	19.29661272	14.52709829	11.50668569	9.626496894	23.85170096	37.44190383	31.91895389	29.03352453
PDGFC	7.137949849	6.968758304	4.159027758	10.01244727	14.69255288	11.51948449	15.48375677	12.05565664	11.05123097	16.79340209	16.46552542	14.49747999
PID1	29.6608875	20.65531295	31.4397959	27.81691177	45.65054461	33.67606416	50.797321	58.33233173	26.92629955	14.49828198	17.27329386	20.98802763
UGCG	14.34706192	10.58208717	13.59023519	9.201105138	31.37613709	23.35520584	28.00870406	28.49102177	21.76542219	33.87613238	20.08123033	15.78713646
NFKB2	5.051279777	4.410823945	6.472447291	5.724538747	10.2137032	5.681151304	13.62408166	16.81988436	6.750060208	6.357301084	7.106069695	7.816301879
COL12A1	441.2636255	443.9695299	403.3621564	409.0853797	198.660099	204.6026368	101.404272	63.45640858	235.6934846	274.9944583	314.3678629	292.9486822
PAM	11.18748356	10.17596795	14.08187703	10.10213453	10.20066336	5.485833457	4.13945418	4.659894179	11.76872082	12.99065895	12.72999321	11.83519228
SLC10A7	2.712977026	2.732185481	2.43014806	3.586628994	5.057234813	5.19181256	7.054836207	5.814355484	7.071284584	4.013138408	4.471655887	3.437996129
PDLIM1	67.68323096	78.87950052	53.06264976	55.46570687	64.18567881	85.73691342	84.19815578	139.6097733	31.29490144	37.7721846	29.74103927	27.70829284
MAOA	62.72718765	80.05481387	54.40815383	65.00789515	32.50863597	41.39442504	17.49846675	28.42275602	33.05215467	22.12740301	31.43847776	33.26025564
SP140L	3.153235218	2.535592473	2.597216693	1.709896811	5.436050693	5.385148108	6.675423014	5.335452607	1.069445501	2.256604541	2.486669231	2.323721181
CCNL1	10.51606311	11.59476328	11.71785163	18.29373018	15.83361082	14.33962771	12.53587233	17.37852259	35.70318461	26.32318273	22.9708796	19.90794441
GGT5	34.57803155	49.11926384	63.72156707	53.28270969	17.68454697	20.53027577	18.55881046	23.5767199	23.8897866	21.30845886	30.78247301	41.09271487
MARS2	4.929676521	4.072899524	6.984920731	3.237248501	6.132939011	5.886543776	7.762594063	6.070545398	2.515579587	2.747840869	3.670318626	3.826196688
NMI	3.21528111	2.866686172	3.576424882	3.163491927	7.652132071	6.086988122	8.64582498	5.725744636	9.557682826	3.983717435	6.200629181	4.970907423
KLHL5	7.486455506	5.73915258	7.681151308	9.041058514	23.34320456	12.91003082	24.99783172	28.4800983	19.11759528	14.50348138	17.71721728	12.06043306
NAB1	4.167925056	2.717841287	4.893315372	5.367405967	8.936858283	5.268954919	11.3391963	9.556453623	6.533723508	5.491274102	6.411589905	5.050196946
TMEM64	6.153391065	7.311804434	6.481160971	7.597527913	5.538460615	3.327447566	2.401666183	2.217596552	5.014608444	3.765484192	4.335345669	3.887706453
HSPA5	266.3143622	270.0402202	258.4366728	273.5393289	1098.6831	579.7378599	1147.579834	1209.991151	847.7742928	388.5071413	435.7677608	535.0007913
GARS	63.827002	67.17820275	46.86175521	85.51028396	84.70197516	116.5598137	97.64402472	70.2529151	192.6991835	133.0083692	150.778561	110.9040884
ASAP3	5.782279078	5.941900894	8.50976287	7.668502619	2.827653312	2.338462365	2.826339314	3.170582923	7.590578337	2.868633737	5.548360264	4.699411002
GPC6	9.052733221	10.8862831	24.06555444	17.16827105	6.760804471	5.843966188	7.793791808	7.432379421	7.662105286	6.722788459	7.803465806	9.129937717
ADAMTS7	5.635414264	5.687490185	11.37606049	5.079109607	2.846129869	3.388039208	2.802771054	3.146414227	2.488459567	2.578528619	3.525366064	3.375033132
CLIP3	10.94391927	15.83785962	12.85245345	18.27101953	4.995250323	6.418033227	3.672763278	5.448997499	17.54741917	9.299022287	13.46524995	12.65284738
MYO10	12.52587595	9.420962188	11.10493198	8.06941579	22.27338705	18.57118732	32.09908809	38.88957845	11.39022801	13.32588714	9.329256054	9.180772093
FAM198B	32.67255492	31.29665964	73.21273824	41.19946003	24.70601328	20.68139386	19.54798052	18.25104525	26.05705732	20.86438811	24.82007173	20.00058932
SLFN11	6.256101494	4.304944035	3.188993081	6.629002694	20.49188586	20.8141708	21.33272763	11.22397537	6.820434043	5.146916775	5.805177266	6.480650087
KLF10	13.25683791	13.09826549	14.71758529	21.80496167	25.69799319	16.31496316	24.08852796	29.60925982	42.04329886	26.74620182	32.47547188	28.56097311
SH3D19	30.71118534	39.30236011	55.62607992	34.66429096	9.228796491	8.278790194	7.239841056	5.079691326	15.57918253	12.93794481	20.07306372	14.43237284
HOXC8	27.94893602	33.80541794	36.28072842	39.63584256	18.07542114	23.15560537	10.56463651	8.009394918	19.74984603	19.27587998	16.55924944	21.11921849
FLNC	6.789549916	6.612544992	10.05576668	11.01573082	5.445689081	12.87753721	16.22407472	10.48967902	18.32088327	17.45876165	19.14463303	19.18737881
SHMT2	24.67702475	30.9783009	18.14260027	34.35334289	35.873111	43.52247324	41.93087406	42.37750004	94.94228346	48.23032851	53.03958193	50.66405382
SMYD3	3.546399751	4.755913709	5.957468896	4.481193502	4.456070165	2.616875814	3.745408627	2.491630845	7.645168659	5.647332132	7.863172234	9.692273284
DUSP6	9.439702387	6.886920779	5.632037735	11.30153059	17.67027351	17.472904	17.66847196	33.85913824	10.69915738	11.51503816	11.02245491	11.0457152
FAM210B	20.46924973	23.07368229	31.69481588	40.51265158	12.95577693	10.89018572	9.247388655	8.746764029	23.46321622	15.05136741	24.10028596	18.00544394
ATF4	101.2220886	113.6475513	73.09249163	153.5798212	129.7087757	193.7957555	142.5960296	172.9152875	339.5311698	223.3464492	226.1580894	219.0927649
OSBPL5	18.20246867	19.69341018	21.89690406	25.39075967	6.396824704	9.167551609	4.602133087	4.152385214	7.217036257	8.225379607	8.095384116	11.15483092
DNAJC3	20.3917228	15.72681064	21.88158978	20.18275032	49.84008411	25.2220326	49.03306256	33.5657228	35.27743979	19.20928317	25.60323642	21.74895985
FOXO3	17.10885678	19.23831248	20.43460996	29.49899425	12.06078012	13.98126345	10.41000617	6.26319091	22.8171264	16.5420102	17.5100434	16.90213422
PCNX1	7.279014926	6.020381974	5.976294567	7.795994196	12.34768867	12.34371414	15.49192605	18.5609006	12.52957039	6.805035716	7.06373553	5.649944436
NEDD9	13.26056317	12.98416017	14.76383318	16.49420089	4.557787849	5.932753562	3.799974182	1.664465899	7.288528936	5.938993749	7.692397925	8.92077444
LTBP2	75.75378144	86.19352453	77.68265744	95.76569031	55.57106765	61.71372064	37.37217105	11.51162408	89.36848719	98.35632796	103.0494045	105.9456618
6-Sep	6.601464706	8.544493685	4.029409607	5.801191141	4.996605033	5.101138202	3.127204627	4.013450116	13.46584918	10.44873205	9.100870553	8.562691812
BICC1	2.331743737	1.774711421	1.77882026	4.129883226	7.800872926	4.899791195	6.410451124	6.049169721	7.468349207	7.526310428	6.714979002	6.158879766
TEX2	16.49679953	15.23674321	20.46311172	14.30452721	7.191854614	7.024222156	4.986233685	2.975837304	6.851599503	10.6160405	11.28680437	9.058764432
CASP1	4.318285939	4.642541052	2.469080469	3.842762266	8.835623171	6.873786479	7.509019882	11.84170531	4.677009962	3.206868265	3.125432913	2.971284572
ACVR2A	3.522141699	3.658222823	6.173487034	5.691481783	3.257760824	2.462492569	2.433962372	2.513120931	9.801354326	5.205751879	5.826461236	6.641876043
BNC1	8.631719768	9.386508079	12.00328776	9.909954367	8.472333794	12.22030274	14.53504085	5.298551884	4.70529011	3.181488623	5.075100754	4.312747144
TCEAL4	60.63677463	84.05220017	92.423797	87.66509903	30.40762052	25.15014925	25.35214576	17.48173144	38.52679932	47.05267527	57.14453619	83.76076686
MPHOSPH6	16.0220977	12.76538366	18.21565593	9.720419282	27.27817772	21.95777277	33.41287398	44.47548614	17.01005689	15.17744401	16.51052391	11.29527864
SVIL	6.100141054	7.762959129	6.869533074	11.24266827	5.781626226	4.385214692	3.598993735	2.476325742	13.66757301	12.87547197	12.22335412	10.39969458
CDH24	4.434583296	6.979236387	3.132182352	5.649781746	2.644384772	3.273604806	2.019114127	2.147856796	2.884135346	4.426751112	4.35684118	4.374918331
ZNF469	6.757357424	6.250964485	8.51621583	8.167141691	4.586231716	4.832422411	3.568887418	2.195734153	5.119154482	7.726848639	7.673136848	10.36031775
IGF1R	8.138011121	5.93356617	4.393314623	4.943659562	9.852146061	11.23290352	16.54374787	14.46247414	7.710529201	7.579262537	5.357103588	4.963640314
CARS	3.593313655	3.964159681	3.313907388	5.265936313	5.257420264	8.28288266	5.551439584	4.732658787	12.56487246	8.475939601	8.736795605	6.922065363
MB21D1	1.542559596	1.284244598	2.315235151	1.216638021	5.334285092	4.383065234	6.15434388	4.671901533	1.227431903	2.143963452	1.952275019	1.329020228
PISD	45.81385221	41.69720494	41.77779611	39.36933939	28.92682105	36.12271875	17.6182298	14.33612384	19.67140038	11.28658849	14.41503879	20.49111332
SYNPO2	8.239961106	6.050490077	8.980740462	5.563181527	4.931930185	4.281166662	3.448501979	3.547486935	2.271260669	2.872271687	2.614238564	4.669547376
SLC22A17	4.97709877	4.474083738	5.297709548	8.862431588	2.902330786	2.456481828	2.13987913	2.562395957	10.02953477	6.325049261	5.787575838	10.01035215
FBXO8	7.847849867	9.370882265	7.620487783	7.675643715	15.67815824	16.85845614	18.33052447	26.61648905	18.60312827	10.97670185	10.43372548	7.660084959
PGM2L1	6.078263734	7.417737545	5.502698818	5.546761252	3.988565925	4.404099119	2.449477425	1.430571209	3.815054213	4.879545051	3.438333813	3.775682258
RCAN1	5.649216353	4.331359943	7.26988104	4.323097228	12.96370047	7.469817741	15.24424177	18.01831289	6.812344403	5.527779589	5.605157975	4.602941718
SPON2	118.1808502	129.7075182	85.58660157	200.8619868	53.24331633	56.00826821	65.47486361	63.06573467	93.14075563	73.47238715	88.69194905	141.3051143
PRAG1	10.6439763	11.41320979	7.946237905	4.718855272	3.398003382	3.388265628	4.268570149	4.959580337	3.572047529	5.824187217	4.919053315	3.964105252
LRIG3	9.014328617	6.800996554	7.221346601	8.749760049	10.89507454	11.96006823	24.81356343	27.96054791	6.359029836	8.890406228	9.356587703	8.576943425
HSPB6	33.32836589	29.0170481	39.15918857	36.8470713	13.9543805	8.599879745	6.5249279	6.999828132	25.09211072	14.04032893	16.32734591	18.5315653
SLC2A3	6.870023555	7.543158971	6.768275515	12.9317092	13.49264741	13.6589794	16.01289724	22.69274334	22.82546601	16.64224869	17.68977124	16.70579364
C1orf21	4.787526948	6.576655813	5.335343157	6.635118592	4.119881448	2.828484855	1.813469056	4.079957503	2.753790485	1.710220504	1.565739074	1.961976003
SOX4	9.031075965	7.889322305	12.35208276	19.30179311	6.62565042	4.465913026	6.309425571	6.175685688	9.103317248	6.136543546	8.289672461	9.503626912
SLC3A2	18.3467328	19.00862682	14.2118131	26.14236654	29.15305163	34.3954996	36.16030405	33.22177843	75.75414239	33.128218	35.23248057	41.73302501
PIM1	9.615298101	8.494515304	11.95791149	14.50899758	9.804801301	7.263311741	4.920068751	9.953465491	16.70298981	24.78023764	17.20358218	15.1042999
THBS2	37.45343715	37.37339795	52.11470577	47.5106625	32.57879023	23.60950963	18.53681921	7.148945023	99.20507227	117.1573114	104.5932357	118.905458
DIP2C	6.641278769	6.96302764	6.042322114	6.52660065	2.416631847	3.720262533	1.297132104	0.586735709	4.829403486	5.091013413	5.194653827	5.264299463
MANF	37.12864246	36.10256682	25.64271316	29.3213029	80.61477204	40.21598049	71.84175353	83.54403884	57.01015187	28.93255701	31.46903549	43.40191093
IFI44	7.195990097	6.77335325	3.173479162	7.000344937	5.718240742	4.805480191	3.054462211	2.43725441	11.04339132	10.90026708	9.885531208	9.206967228
PRR5L	4.958752296	2.743972721	2.751960397	2.326188848	6.724800452	4.623813022	7.112096585	8.146335453	3.711836495	2.347886669	3.373705692	3.032012901
ZNF395	9.212972355	10.9143207	16.31689118	13.18536769	3.986704844	5.578592302	4.247617784	2.246843984	7.268700735	4.496948604	6.286679614	5.655109692
HYOU1	28.59129416	24.45454643	21.45287386	22.41906714	71.44370364	39.95282179	75.79886864	83.33972003	61.61637126	28.60507268	31.41506805	39.12264827
NETO2	14.70267459	12.81575355	7.984190802	6.201693457	22.47138376	22.76995991	21.54505023	17.78969125	8.892056205	13.99901774	11.33916102	6.952141289
BMT2	5.762421292	5.550545257	7.512740911	7.126211705	3.513772317	3.457035429	1.592839561	1.172773735	6.778609849	5.973940696	6.406194387	4.91578929
LYAR	13.16335335	13.20578196	10.52297313	6.152092704	19.34992584	18.00785545	18.21143257	11.7190389	5.067756275	10.41975252	9.144918455	8.625894614
B3GNT2	3.967887962	2.635460085	5.129071764	2.827056821	6.985557122	6.500096605	9.919136334	9.179642453	3.003270486	5.040229704	6.022628816	4.62835378
ANTXR2	6.971265364	9.707892492	6.468564345	9.275939851	13.76328353	10.33578161	18.11576896	17.97191405	22.97971588	17.86442631	15.93647364	9.305603935
HAS2	33.13429992	18.93664436	23.04975291	29.29053616	90.56219932	86.58763716	133.4343439	67.76262605	28.04803533	43.69041894	48.91796943	31.93935448
PLA2G4A	37.33189742	42.4663759	43.98974085	21.90068339	16.10029815	20.70667564	17.5339984	24.18773663	3.489967106	8.269103908	7.505457235	5.99736003
RPRD1B	11.29497253	8.093323076	9.625255707	8.591857526	18.6760159	11.79072351	20.63104414	39.7509196	10.62219121	8.173094752	8.783365616	8.731804491
MDK	15.95358723	15.08115908	26.30836133	19.59234127	4.190899156	4.509840039	2.80690557	7.383661801	22.9967598	18.55868363	17.60012641	22.06696768
CYBRD1	19.70753438	33.01181658	42.77791629	48.19216184	20.25299745	18.63410838	16.42463069	11.32822765	33.14721105	26.23529524	44.3623466	32.57195792
BTBD3	13.00349252	15.24512621	23.06436108	28.10209828	9.207306683	10.45098223	8.299913587	7.874633532	13.3601919	6.320322413	9.006533285	8.061310394
TMEM51	2.546081218	2.641089399	2.47482801	1.980929302	4.278755706	4.273878766	5.149351642	10.52659284	2.400514445	3.156633243	3.857981854	3.320492138
F3	270.6940416	165.225472	300.0451942	213.7514513	459.5025093	417.5399714	526.826601	284.9307432	81.59967289	100.7010312	131.0596672	168.1612714
ADAMTS2	113.4008896	99.10450195	160.2820754	159.3961958	67.64986206	48.05269189	45.61465035	57.44670175	66.80607805	58.35585166	75.34632827	129.4138397
SLC20A1	50.35248064	54.03802233	42.07017063	24.52382589	74.9038568	106.3306585	96.35349675	69.27576397	35.75365137	62.9537703	63.84555073	38.72707693
FAM171A1	3.982744831	5.939357731	3.600374464	5.354078883	2.946592828	4.076074388	2.777568522	1.645675317	4.541288891	8.024108474	6.890285633	7.565272515
PFKFB4	1.351906451	1.719022667	1.032340436	1.453178856	4.306972042	1.982055128	6.705533933	8.04000508	2.931940888	2.315656939	2.804110973	2.694210193
TFPI	6.700289997	6.803187829	5.377384432	6.463601538	12.86342982	10.82646506	17.11989528	27.9374494	9.341627301	7.975449327	8.187549558	4.685223152
ABCC4	6.154793427	7.187924594	7.708559027	7.880346567	12.84288357	10.54099407	19.20094742	24.38827287	15.9731506	11.1366343	10.1980519	7.091211338
IP6K3	17.1238056	20.78434249	16.91947049	22.9109467	10.8131636	10.35206657	6.311114401	7.072609621	20.28287865	9.335984119	13.34484129	9.104662628
ABHD5	13.45923388	11.26363275	8.567018307	8.800616841	19.05647818	17.31084754	21.01010506	24.33488537	14.64506986	7.108701329	8.407277858	5.471344759
TBC1D9	5.477202502	5.020558879	8.943410554	6.255382494	4.354218648	4.576002604	2.309159877	1.232964407	5.332719623	5.196961382	5.469250441	5.199319001
NYNRIN	4.636182922	7.480629151	6.196692882	5.585038904	1.985229206	2.635152542	2.393608809	4.220101864	6.452847633	3.828384644	4.591976242	3.732905319
RIMKLB	7.159001002	8.115613868	6.70300052	4.424893238	2.944298772	4.596175299	2.280015269	1.477181208	4.334945319	4.612217234	5.216264033	3.994485721
SNX18	5.127115403	3.277942039	4.427663755	6.255911376	13.07194568	9.303705778	11.77839907	14.03091603	11.34021294	5.489777453	6.056429461	5.784685118
SPOCK1	48.91269454	45.35067822	55.29254404	61.11510539	26.14315861	32.13482099	26.78739352	2.367420975	79.00003969	83.26352518	74.14974584	68.49212444
LOXL4	2.468251379	2.206968205	2.03827963	2.936794771	3.920657619	1.686899926	4.360432817	4.954449224	8.057966484	4.23704959	6.63265064	8.48378318
BDNF	9.165015184	6.107276696	4.831036812	6.61100247	10.63105452	9.319287281	8.003203242	16.29448156	4.641032963	2.877315292	3.582459775	4.688365378
TPST1	20.18655454	16.26273691	15.27682879	26.99826135	40.30682444	34.43783599	58.18089119	68.74671948	42.49789879	26.91687867	26.68426526	29.26314467
LMO7	6.260733437	7.303035699	5.591150873	5.148842252	6.151843376	7.092443084	3.228392018	2.463833691	7.547156687	12.5055068	10.42861562	10.31885001
SMAD7	5.752359734	4.9014418	5.019790079	8.458687924	4.365991246	3.129526051	4.99210849	1.701048846	9.444295364	7.992499182	7.510357167	10.19509586
DDR2	12.52365069	15.36226669	17.79897137	28.00554078	25.61453196	27.62283329	24.34348835	21.91151529	69.53343413	38.14821307	42.2560176	31.92863857
F2RL1	13.2393928	8.902021354	7.275953009	10.69055195	15.96150248	16.96358493	27.8531529	34.62661681	14.88000032	10.3333847	11.79365227	9.696079242
SLFN5	5.736469104	5.264392902	9.363545414	8.70136468	14.64523723	11.24651098	15.48386885	13.27505168	25.78387761	11.70813957	15.59488691	11.73889438
PTPRG	6.668415694	5.288982599	11.75107021	11.48012063	6.034221068	4.129606482	5.331568315	4.804289892	4.32366077	2.340609153	4.457702347	5.126724253
CEBPG	4.420672718	3.905263479	3.622456191	7.372782277	10.7407606	10.72710081	12.6458464	9.953482883	24.21727451	12.54636014	14.29109122	11.3947379
NCEH1	11.07114629	12.25632299	11.25868708	5.981297515	17.02344153	22.29181665	19.57305782	13.21650112	4.992338737	9.49549953	6.902882306	4.594075746
PGGHG	4.089219417	3.826261775	4.329334558	7.432131729	2.72284454	2.531340634	3.248710795	3.940094814	5.817467174	4.689066644	6.15851581	9.223461743
TMEM88	17.87785486	21.87443455	30.12496527	18.7441047	5.539043751	11.63281025	4.254617738	7.960449096	5.385071581	4.64497339	6.422711386	6.439742329
MAFF	1.218854197	0.898670407	1.761629185	1.830590618	3.966672901	2.273312778	4.3802011	3.874012404	6.259218395	6.673193634	4.050681776	3.843488242
LIFR	40.85175583	38.78751947	51.02334712	20.09250756	20.11838776	26.31817053	15.97750925	24.26853844	7.088185107	12.04187008	10.23798634	6.373792506
LOXL3	3.274172135	5.131366566	3.462999686	5.960541021	4.71801621	3.833622447	2.48985212	1.282409287	14.16675105	13.25863325	11.94507551	12.86324877
TGFBR1	22.11067921	13.14415723	23.41048157	13.52499489	40.68353049	25.52435037	45.85226945	59.5876751	17.64121457	14.6104891	13.23892301	9.953890146
ADGRG6	16.3532556	20.70024706	10.53885007	15.598205	18.53578108	35.48088574	23.09218755	19.75661567	3.814274602	7.569787636	7.139520297	7.508155852
SRPX	24.90298932	39.40640803	50.1095464	62.41530615	28.42063199	34.14178147	20.39430813	16.26313833	59.20087425	48.78309241	40.05008293	59.35371468
FNBP1L	14.69859099	20.50721093	16.54471796	20.4115614	7.250900259	13.7312884	7.694456174	3.101831019	12.18068816	12.56984316	15.24326442	10.59314289
PLCD3	10.25886889	10.38671756	11.95036517	10.50027206	6.431407282	5.21629243	3.576646047	4.133764367	19.06488293	7.294058301	7.740264408	8.435441407
PEAR1	5.461106334	9.470950516	5.415260297	7.73962187	4.805599044	12.4466692	9.535146622	5.729987093	11.2172284	14.86037091	16.3750762	14.2346836
CD44	29.27803527	33.72639036	21.88125342	16.09032111	66.05003024	66.70025167	82.93001246	99.87510398	34.04234314	55.65944275	42.58493545	23.09489972
PTK2B	4.436786432	7.391705405	7.940335464	5.812936864	1.228763829	1.713091135	1.277054401	0.827648968	2.243097679	1.354528908	3.201243087	2.755946704
NREP	33.16459168	38.83672135	47.09640003	32.3641958	14.71508359	17.47182647	19.08597089	5.063009822	17.40753251	31.75270119	30.69652946	27.95359929
RALGPS2	3.408830465	4.910253501	3.239158072	4.449141934	2.853973031	4.334222603	2.287437063	1.580052274	7.006329271	6.666809756	7.625116307	4.101143377
TOX2	5.544553329	6.694429663	2.596888389	5.855565927	11.03330738	15.63709724	14.03125983	11.88633611	19.91722648	13.52601547	13.11048055	7.727490989
COL3A1	4244.223313	3739.420246	6155.74704	3957.811546	2371.573209	1809.506075	2207.871916	4682.613171	1848.499641	1816.456706	1989.606383	2521.394076
SLC7A5	16.43800831	15.90274255	9.621348341	25.01227434	29.67871857	63.69338805	49.32509336	28.74522583	82.03613974	72.44340111	73.78896901	63.18785103
HSD17B14	2.756101449	5.478569673	3.988150999	6.708604732	1.870494298	1.889837731	2.000962387	2.807871389	5.971873016	3.25972195	4.594036523	6.818033203
PDLIM3	4.861487534	3.473534657	3.332366212	4.565161608	6.719754542	5.618478133	13.42150404	14.76024002	7.138332115	8.201484739	9.455601938	5.315241968
HRH1	1.557213756	1.296799303	2.008939533	1.235577151	4.290959481	3.809538157	7.989057002	6.835558525	1.499311947	3.182349105	2.848767417	2.255535426
PXK	4.717431021	6.055700523	6.364760164	9.504728896	7.638611318	9.927039005	8.264154049	5.406489755	22.95450511	14.54815002	15.98253846	9.966625863
GPR173	5.009650546	5.727035495	4.069110596	8.97129726	3.628095807	4.179040141	3.827578767	2.46562144	8.589469644	4.60342348	6.891836194	10.17389847
PTPN13	4.221303991	7.359991105	4.366934734	5.944499008	4.427203002	5.527498552	4.78157524	3.841899006	16.61402263	8.788795314	9.32945638	5.565941993
CDH2	23.84435065	24.3484485	32.90594847	18.16669965	21.72774936	22.00801939	30.23110567	5.051899513	50.07028677	60.99620688	63.4605381	52.61399578
HTR1B	7.122140436	4.47702205	3.495987797	4.168836366	10.72431595	11.978635	15.310184	6.638765687	5.046986201	6.005630429	8.289748668	8.475860759
ADGRE5	8.154524462	10.22712273	6.462925502	3.78837389	10.20940223	13.24897488	13.91360384	20.29350526	9.084593508	7.965544258	6.600118056	5.360469274
SDF2L1	15.91435904	16.51876571	12.5611353	12.41933907	31.51463381	18.77390189	34.15200361	49.3008392	24.21163693	13.47573207	13.26647662	27.7380621
TIPARP	4.228673719	6.836417355	7.51499932	9.513420025	6.192205888	4.861121557	8.039722586	3.788883507	18.48184729	13.37857562	11.52146954	10.1800998
DDX10	3.993003236	4.202132362	3.160357967	2.502704407	9.396886961	7.757820333	10.03330927	21.55931507	4.514172333	4.382490238	3.584222224	3.223296154
MTHFD2	9.971018685	9.432507711	9.262793888	15.59328561	22.91214975	32.53752354	24.73756518	17.56178452	55.03616006	32.63965612	34.32539978	22.6779427
HIST1H1C	8.545103321	13.91286725	9.566130137	10.23624653	14.0807537	15.68328485	10.83698788	29.70278903	7.080426716	9.279341817	6.358816488	9.917905339
SLC46A3	32.00582323	41.16553433	32.52889591	41.902966	12.40278763	15.99894418	22.78903269	33.62703603	10.81972219	12.96060613	19.60081038	21.68254079
CLDN1	2.283572344	1.947597199	3.427424766	1.472055613	8.042909617	6.593994344	7.947311298	4.707125919	0.847484407	0.714380124	1.244749978	1.430614338
EFS	4.49700186	5.232040542	5.188103713	6.958114585	3.970289228	2.753552009	1.206635335	2.1694428	9.144904309	6.31236042	5.535981058	9.591475966
MFGE8	140.6093245	125.0270318	194.097344	203.1154962	37.80201898	42.25687795	30.90297197	35.0059192	54.70483822	35.25254123	56.20477316	119.1321719
ABTB2	6.138310159	5.493301	10.86327552	4.766327664	3.372757364	2.500408397	3.681642035	1.836907618	3.043160062	3.851309373	3.038414328	4.690924309
PDZRN3	12.18932234	13.12948959	18.55630686	13.96879957	5.413739145	3.577737833	2.904265159	1.572487296	11.54585531	6.460454407	7.793665841	8.760715302
ITGA2	9.297649139	12.93460128	6.362493804	8.208640835	30.09242348	46.80529788	42.40421277	72.27979222	14.42980529	21.34835176	13.11701263	13.37101366
SLC22A15	2.617286816	1.918002468	2.495624884	2.971858305	5.320145984	5.687068503	7.092413449	5.771912496	8.788661407	2.251450282	4.057474343	3.471157406
NBPF3	10.10259512	7.382023216	2.912132254	3.957824214	18.8504622	13.50462728	15.00648355	16.15913771	8.259847151	6.620317268	4.46743094	6.5182066
RNF144A	4.531261492	4.3726545	3.534836722	3.748590869	3.583907846	2.235481655	2.272219068	1.331855573	14.52448856	8.627078488	9.853275249	5.057630166
DCN	306.7500366	293.0313392	567.2077941	379.1031257	167.1093645	123.2437094	228.8113806	287.9022927	185.3241172	107.9630871	191.6303621	192.7367459
TP53INP1	2.918693058	5.221670482	4.193962983	9.35145794	2.887865422	3.373322211	3.279413778	4.134140451	9.307458783	5.463629379	7.005505384	5.579181272
CYBA	23.21835956	18.65964439	16.83739372	16.04564461	16.40033262	9.833788826	21.56115949	24.50746728	12.26925182	4.079925088	11.05521755	8.745062658
AKR1B1	21.40006771	21.45697659	20.92294324	21.99150787	49.11535425	30.81724027	64.71445853	146.8984715	28.86838036	18.83250028	20.88838048	27.91214819
PMP22	42.37607633	56.71149698	59.0872964	43.60950598	8.135952576	7.74983247	4.131217728	0.780764238	14.49826964	14.08556501	14.373678	17.22218269
ADORA2B	5.642432702	5.206621079	5.858886765	4.843977591	9.755703293	7.397834821	9.473784284	29.63216057	5.975893417	4.801541042	5.486735983	4.749025973
PLPP1	27.02348637	31.01409991	32.35069294	39.42355783	10.61585223	8.733341029	7.689214093	19.34264975	17.54327854	8.699382953	10.65087015	10.70495361
GPSM3	4.248046334	4.786440334	3.400487077	3.665772793	4.905232344	6.024309515	12.14661876	20.66324772	3.558097458	4.144172074	4.918575154	4.19416875
BGN	104.4699438	136.713527	59.48940306	136.149879	49.15106247	29.22589611	33.43801474	13.87185381	208.2016326	211.0832749	219.2895338	282.5197393
ALDH1L2	21.03826681	20.74023751	17.18575897	35.83218502	32.13513481	41.65794431	32.74938234	22.88567562	84.2237796	42.03682555	57.96606322	40.25217452
PHLDA1	9.397161167	15.53338119	5.125754605	12.32788995	29.41171522	24.75186219	29.47470416	40.47976888	40.95246183	30.22197335	32.8264039	17.69552445
FEN1	19.11376118	16.05660642	18.02865735	6.61868104	27.40425458	20.98222188	28.24885701	21.31209889	4.787326845	15.66029357	11.59627695	12.25643049
FOXO1	19.68010746	20.68916516	29.52052641	32.0226793	14.54921746	11.61848264	8.1378999	9.05139029	15.91341921	5.833835244	7.80972661	9.783096999
KIAA1462	20.23093213	26.47353798	35.19129798	37.99243647	16.86074622	27.23535768	13.27701107	5.628333688	30.60407207	38.56656348	33.97811031	30.42126831
PKDCC	15.90052047	17.86559926	19.08105686	33.42897654	7.741896833	12.19552667	12.95221679	7.680333053	10.79031953	5.134963166	10.26584082	11.77201305
HAPLN3	7.105522159	7.702663079	4.457124982	5.801701589	1.560767869	2.138974643	0.935183045	0.874870257	1.856208322	2.117080256	2.843455913	3.597685218
SLC38A5	19.93225117	19.73805159	28.35255349	15.81215193	16.91772368	14.88584271	7.890940235	2.019746053	18.27103224	18.30901524	20.61798073	18.58605254
FBLN1	85.94442485	111.3352805	85.62324733	134.1558438	47.97588541	41.87112543	18.28786234	13.84034561	88.2691696	77.14400244	58.33034769	90.31108786
PLPP4	4.533973949	6.108725037	4.293127251	4.46827637	3.203346518	4.346121477	2.324927726	1.375358852	4.25464133	10.07471397	6.474986507	7.418330624
IER3	61.56659717	33.2347394	66.17291298	65.81942907	110.7611393	56.39960722	142.3568163	189.3428849	135.5203302	80.76312104	87.50260597	102.9717648
IL4R	6.856362589	4.280653489	6.915825094	5.003098751	16.21510746	10.59513998	26.76635171	46.75768052	12.04812892	10.00355241	9.894711778	9.923474669
GLA	17.70214855	12.66739854	8.974849865	8.132817661	23.10132511	16.67920114	13.74268719	28.56051652	9.878895023	13.50784576	6.957766172	8.922863312
MZT1	13.18336269	11.100554	10.7327188	5.277213722	27.05079135	27.37839733	22.61722861	14.5030608	10.41658551	18.72013369	14.71303615	7.745057651
FAM46B	8.968628436	8.131812086	11.54460708	6.807538432	5.082336516	5.692530354	3.530836712	2.36281745	1.755739877	3.949990098	4.433064873	5.187419127
ERRFI1	106.4399005	98.37620686	85.32792803	87.60670529	64.30492386	157.463015	69.13549713	55.18390715	29.90235006	51.45978044	52.37172568	29.08922068
CD200	5.593263455	6.534982612	8.74020326	4.187726914	2.275864711	4.359662818	3.876822812	1.31709915	7.172576018	6.068335872	7.887950789	5.011200358
HTR7	5.187033982	4.594090664	7.012795373	4.413081445	5.287414502	6.449172083	3.70347398	6.436909892	3.895114432	1.938259198	2.539971163	1.007816589
LY96	4.563651344	8.790834113	4.029180208	4.719232653	8.881766376	5.166627287	6.736353604	9.593946064	4.657598978	3.577209201	3.406406796	2.042257658
KRT8	135.3213245	84.96497281	147.2901051	37.60594942	87.26873056	83.75744918	109.304715	95.54284657	23.00038801	50.91838226	63.98949363	53.46525644
TUBA1A	74.57589232	89.19616375	53.65013952	59.59961496	29.99029006	40.46490558	27.5800583	18.32462339	28.51938798	105.4443536	81.99838181	77.36491086
FICD	3.971576421	2.786520014	5.120310285	3.685745056	11.90726017	4.912734584	10.44092513	8.857703494	8.067696743	2.896668221	4.67181672	6.417858977
ATP13A3	9.225180769	6.037633798	13.97209631	4.82428492	24.06586973	15.48482315	30.30891324	18.94611062	8.018012949	9.122913263	11.90931191	7.461421779
GALNT1	35.03121658	37.50903399	26.05070158	22.29850336	61.68098089	48.80533758	62.77951177	104.7751603	28.75546158	56.13223392	56.86522059	26.27216376
PTGFR	5.669000524	5.659775463	6.271944271	10.37811503	6.688701692	3.898323333	4.349992054	5.413819061	33.49122359	14.63356535	21.32403317	14.78620302
CTGF	362.5195852	208.0475891	304.9966347	274.1167646	363.1313065	296.4119841	198.508472	181.2635641	274.210288	522.1028219	537.5886938	859.1405059
SVEP1	21.32464134	22.58704586	36.600466	22.95016006	12.43029382	8.359635273	9.750073488	23.44087812	14.02076372	8.3062861	11.72067754	12.32185017
CHST7	34.07529464	38.81896225	23.03131901	33.69105787	10.22999696	13.19615842	9.598325473	7.457807815	17.14620741	5.788947189	6.114750324	9.132815
NECTIN3	17.19785089	21.63759871	15.8196144	13.76046326	29.4739996	62.36020695	34.18591172	20.56986765	12.29887077	23.14733617	18.45844634	12.74749285
DOCK11	14.05389353	20.34889608	13.25372415	18.32713755	6.652151072	13.01619954	6.138348831	2.641875124	12.6936153	9.948956574	11.32768436	8.132318556
TCN2	3.75795716	4.29150902	3.882083153	8.61772275	3.436261207	2.854980094	4.222402372	2.359079646	7.297759231	4.083861517	6.470125006	8.825767934
CCDC69	15.29518475	18.69069396	20.24623379	16.73906779	4.537165347	4.154327714	3.019076736	4.082182738	8.349046548	1.00357392	3.769531541	3.84830386
P4HA3	43.92461128	33.26088981	23.69726588	37.89842104	22.98355182	17.58061414	15.23830934	6.878549491	20.93487763	13.65167324	12.29893445	24.8216808
CCDC28A	3.964700681	3.810244903	1.442579008	3.279890334	4.516994924	4.709745358	6.358067943	6.21321508	10.29971925	6.317587727	4.327254654	4.075583441
DUSP23	34.69665751	36.83903853	40.18544258	36.56034121	15.8420046	21.40780068	7.693397201	3.114184631	11.01971867	17.5463918	22.17102344	20.21688804
LAYN	33.82681612	36.87747738	33.89908107	25.31495828	16.93983435	24.78002183	7.434555382	4.558027866	21.56376188	23.35773255	26.3907905	17.06203995
SLC38A1	14.71939169	16.20999547	10.18605902	17.18413637	28.943987	41.13730634	37.65355676	16.36696037	71.06583333	36.57997154	38.23730329	26.34812697
SYT11	4.0944614	4.980949921	3.028617544	3.07638378	3.169723606	3.307502914	4.0414476	2.484215985	16.83137129	8.298281633	8.084182086	4.054026719
MCM3	26.99450641	20.97548518	25.14951732	8.556020772	35.09112526	30.57004337	28.4079097	27.88972748	5.513080937	23.76528419	14.80136997	14.69672701
HSPA1A	5.403202027	6.657314729	5.844231504	7.917375228	20.61597961	8.952114211	24.48056198	18.00407587	4.107917483	6.255987999	6.042689941	12.09558932
FAM167A	16.20966258	11.88126502	18.57352718	5.959423233	32.69793841	26.99076092	28.64123412	17.44677647	20.56354545	14.12642897	12.46173205	8.620656456
PRKD1	7.120715547	7.659585565	13.9880729	9.139366675	4.430462294	4.6353887	2.576716457	0.891568185	5.952776197	5.420552478	7.318420659	6.898172029
PAPPA	29.88739574	22.92351206	22.56056204	24.34938805	63.77380464	72.47261894	121.1147624	74.15776047	77.71759633	29.47131149	38.85274472	22.94224283
KLF6	42.45155302	46.68186185	29.92346877	109.8567585	51.89327435	57.59225143	30.86759088	48.17457792	83.34598345	82.04939445	114.1533625	100.8733868
IL6ST	51.56316815	33.43823871	78.40621452	66.31126755	186.1333246	106.5228877	199.7706408	290.0629052	148.4717934	82.39360482	101.2938659	79.37318545
FGF2	7.592270135	5.744393328	12.4742362	6.856241605	21.9997801	11.61308772	29.4382177	20.15754638	25.07033107	12.84452658	14.49279928	16.13500015
CDT1	8.189792824	5.73744911	6.223435462	1.852066372	9.778080814	8.708209112	10.40938302	7.769903102	2.326390424	6.659096016	4.068501851	3.8511049
CRYBG1	16.45618306	21.79347776	19.40517679	20.35241667	10.17851468	15.49195697	4.894584686	1.997773156	17.06213142	15.32781968	18.47492366	11.6834394
RFLNB	5.940153033	8.297211936	8.180142076	3.304007175	7.654945435	11.97343226	14.71378763	18.57387667	5.235741412	11.4704043	8.711822845	7.095987819
FLRT2	3.724437479	6.056145965	6.939450282	7.298846189	2.172096393	3.567734597	1.528400652	0.588945774	4.650918159	4.119188614	5.522198669	5.404048935
GMNN	12.72355073	13.37569682	11.74345833	3.78839918	19.86048966	17.66596872	18.36303224	15.01122519	4.500139999	13.73912242	7.986909915	6.121786554
PRRX1	7.937334609	11.51426704	4.646636032	6.58677831	11.85424679	7.432977687	8.281814914	9.146296564	15.70399382	28.97909416	21.98889321	8.801345628
F2R	12.9846385	14.62134887	9.677519635	19.27066654	16.47367823	11.90792982	26.59715031	48.62626462	8.521052691	9.735777716	10.83563192	8.148665588
COL16A1	27.41310994	27.42018872	56.78839731	41.50950863	19.68767301	12.93437109	14.24171864	23.12931927	28.30637332	20.88527662	24.64128813	48.8825354
MEST	593.8913582	286.2446598	381.2304573	333.746105	423.6019386	196.5680635	144.8969411	377.5239976	197.8574495	113.7686179	186.5177702	195.4710709
EPHB2	2.369507353	1.872176369	0.373444241	0.870614866	4.359683972	4.976245996	6.114637936	5.004110199	2.063958544	2.744656712	3.092273511	1.832337198
FBXO5	5.512413081	5.598785811	6.437391213	1.773113164	11.91999254	8.870960073	9.728394094	6.598583228	3.268513083	6.594554425	5.339112599	2.954838722
IMPA2	22.97619192	10.90255784	9.264223534	13.31882003	12.67101512	9.925185216	8.057470108	9.508100964	10.18836496	3.333285139	5.93243412	7.954975818
VEGFA	1.791601835	1.378569424	1.97722342	3.580810215	5.724558475	4.620906296	8.060560352	7.789957376	11.83136623	6.597328463	6.447647538	5.9662778
IGFBP4	882.0242572	445.9966709	783.4679052	327.4346201	556.9949804	419.5778879	256.018135	271.3492876	351.0267549	219.4142551	217.4929201	249.0058093
GPR1	13.0137033	16.7001842	16.18584846	20.90944555	15.69911072	13.14346253	12.31785102	6.869740386	46.94528756	15.42191248	21.13971812	19.84299573
FIBIN	22.67387361	19.96195213	12.61977496	30.34469747	68.95624873	51.61323433	180.8522049	166.0362835	69.56493853	51.07947291	68.11867142	73.06598768
HSPA2	24.69012716	24.14591468	20.12339659	20.18435541	15.73282859	18.84796191	12.72985462	44.50259862	6.371567959	11.08316748	9.214079176	13.88942174
ABHD4	4.083739114	6.569577869	3.53870479	6.500045565	4.281622865	4.096087147	2.684091929	4.53099836	15.49988445	6.771411596	4.650443812	8.071433797
ADAMTSL4	10.96968326	10.73981188	11.52553792	4.078127015	3.79301727	6.774856716	3.150146942	4.393847253	5.558969442	2.839201601	3.148748124	3.29396024
CLEC11A	24.36658077	49.94588102	35.9984593	60.02991933	10.52808508	18.38995494	21.64485555	31.3644395	28.7927635	38.39335573	32.84280117	52.89553497
LDOC1	30.67834285	27.92922696	20.66134046	30.54472093	15.81260913	17.37055839	2.165415125	3.762127463	26.69368766	31.97038984	27.48779722	30.111974
MAFK	3.874521083	2.484987747	2.999079044	2.242693071	5.04501927	3.208885735	6.488989059	10.78345224	3.0465382	2.18557849	2.497467384	4.322774544
SNAI1	8.376194439	4.678560896	3.86826791	8.728379571	9.915934447	7.440433602	14.37049411	20.31793057	14.17099379	9.180274111	15.43990118	17.21179648
GABRE	3.582667205	5.654012669	5.365933913	5.32930995	2.430504178	3.188323658	1.707958375	0.60585989	7.935700696	3.429070135	5.383399999	5.815331192
LRIG1	3.236429368	5.930358894	2.35729452	3.650288928	2.849848666	2.581998862	3.098333184	0.844384532	7.820120009	9.833568717	6.732760895	5.673237163
EFEMP1	239.3924697	258.7766219	197.0945963	162.7627987	89.87723599	205.7766477	79.39053113	26.63013006	80.87121632	107.4173986	100.2946485	104.3613719
MDFI	2.863290175	1.862081635	1.874109108	4.719636091	0.58277291	1.133984352	1.233649224	1.538783264	4.701940516	6.37747868	6.934534033	8.665447961
AMIGO2	6.192289205	6.113792862	9.204737102	7.496655309	9.002731696	20.75073618	20.64137362	2.511185282	14.82552196	20.35075066	24.20371651	21.20874441
CLIC3	28.1042372	27.64504791	12.9754589	12.45529298	2.405911913	2.29055427	1.918509816	1.649256658	2.449105472	4.068088681	3.648624337	7.372602199
PIK3R1	7.340053963	11.80801198	8.33888912	19.8338627	5.48766848	5.518868056	4.761275783	2.476326809	12.73754086	6.649893328	9.902342695	7.865762172
CSGALNACT1	20.99188503	7.430749647	11.5719117	9.97026846	25.8380567	20.41929459	22.60312048	27.81784073	12.46013903	3.494560642	7.614239086	7.595813093
TMEM119	65.50670173	98.26783701	66.41539437	135.7088052	12.14137641	9.747986012	11.38678737	22.57596688	71.09669238	32.01940337	58.40421958	62.39068326
C1orf226	4.132638169	4.33551337	9.068269879	6.62271516	2.180698631	2.33789305	1.140481788	1.714706777	0.77694712	0.272496801	0.802046986	0.564104236
KLF9	16.14272892	18.35838578	17.00314913	37.59736706	17.93131245	15.80962552	16.12118363	19.37313699	72.98080385	34.63211746	32.97852421	24.34658138
GRK5	2.824452765	2.179157684	1.824579082	2.174508722	4.317653486	3.073262708	7.20146363	13.43325785	2.39160532	3.26897956	2.082836829	2.0043698
LMCD1	38.4141282	40.98779257	64.56418776	37.85349995	14.36874589	19.12142539	13.65640392	3.508147747	17.03109988	23.86813398	24.91191476	34.25301061
ULK1	2.884309323	3.346763045	2.628876499	4.761887312	2.455141108	2.58900859	3.168584957	3.812229171	12.01519323	3.944452082	4.578418209	4.858585826
CTSC	9.797021505	6.149941152	5.424923135	2.55734379	17.58965679	10.49239695	19.07668238	17.90635713	8.955149629	7.068581894	6.248294961	3.502924369
GLIPR2	3.555901756	5.050116194	6.368903686	5.405377368	6.399353126	6.771698275	19.07791552	19.69768501	6.677550973	12.46560354	14.47356216	11.71221549
ARL4D	6.334666919	8.95911803	9.305440014	10.94093691	5.16867512	7.099361094	3.975237	2.904254071	16.98801044	5.353466433	7.761891364	9.787449569
ZNF595	2.016321968	1.135527685	2.349188381	1.370999163	4.555381916	1.846592016	6.703452939	7.7372932	1.169862322	1.005085079	1.563704325	0.845287815
GPT2	3.615964261	4.381521785	3.335878819	6.99228588	4.028130104	6.56361296	4.120489825	2.282297729	16.00046959	7.772215478	10.73036148	9.683937355
SORT1	19.56813513	23.49142621	20.64200241	12.46613449	7.591861306	14.66800856	7.54205539	5.173308895	6.874853777	15.54796269	14.31361189	8.304525793
CTH	1.867548113	2.258507496	1.643533133	3.280739519	6.045752584	7.202293007	7.432738079	4.943047824	21.44816877	7.47267626	9.224283013	7.166014014
CDC42EP5	8.30084508	11.36884812	8.727163677	22.57921182	6.513116509	5.971168052	4.055106498	2.402600915	15.7770565	12.2696945	13.91493526	18.65778058
TNFRSF1B	4.543193252	3.342030174	4.098556191	3.3706839	10.61374346	8.312906953	16.38361011	38.94660272	6.093974509	4.331673636	5.349631599	3.950027823
GAS1	28.24375911	28.78477314	58.40564579	65.0095844	20.38039989	13.00084626	10.68607345	4.402673474	20.94238079	15.79490372	20.38563904	17.38069826
IL20RB	4.89792036	5.48810851	5.274484187	3.293318919	4.051786457	10.05623207	7.033305923	4.548077973	3.250307827	1.305786879	2.508316529	1.253184794
CRISPLD2	95.95556245	86.98966909	171.5768653	140.148808	51.45543757	31.54759089	74.73701283	23.80503845	61.40604222	32.83943341	66.72970359	49.58460105
TMX4	9.998048272	10.94945891	9.169717616	11.74758107	14.12948968	10.07739146	12.30048971	45.19567542	12.50416288	9.14817009	9.090124005	8.436316947
ROR1	7.538776496	8.093279192	13.54075229	8.506772903	4.727977266	4.514675609	2.981031678	0.824729462	4.375326434	6.409171608	8.46387738	7.409539712
PLXDC2	12.88863713	9.618271856	10.15884352	7.955698028	5.810988348	4.430674709	2.996348427	1.126693678	7.459205985	3.508827271	6.269137408	4.066794387
ITGA10	2.784574902	5.992762294	2.425073463	8.514091907	2.791777314	5.432359217	2.752114802	2.899838063	10.18346908	7.320695933	8.992869716	10.17290783
MFAP2	6.149026339	5.969165829	1.566150871	8.150639998	7.472643679	5.001822589	11.7871443	7.834426746	23.6191163	16.4640672	12.89520559	19.09830958
FBLN5	60.69499921	62.07080238	25.65000769	59.03695426	48.03989141	31.26616871	39.78627826	18.19686609	46.79555289	68.70780704	54.71278011	109.7494996
COL8A1	246.7447145	275.3909044	139.3275022	187.9315629	261.7612156	303.0664278	384.9558762	639.909552	89.99277645	207.2110168	211.3493302	281.8525244
MT1A	5.760830232	6.883885222	4.666342376	3.545967296	8.251044062	17.36743955	9.246871636	11.24566672	3.639642854	9.419937905	4.55202172	4.268768589
KIF26B	3.646737357	3.962534772	9.977031867	6.274700288	2.86217221	1.02377095	1.758465695	1.811544602	9.083216171	5.473671324	6.817240513	8.595153551
ZC3H12A	10.82499211	7.284894168	18.4414498	12.66977183	18.30351761	9.713568316	32.04969857	40.2452569	13.26806043	8.848228532	11.84021542	14.28102102
THY1	93.38753754	98.05737604	107.77187	77.58310721	33.59323813	48.61265043	14.21443154	2.264463368	70.45101092	71.20896434	51.08486886	72.9524987
TSPAN15	2.483856507	10.08321298	7.558765081	7.302280408	1.74937102	3.493336411	4.151656653	1.531984251	3.477753978	5.533938544	4.608489377	4.834065835
TNFAIP6	20.39874908	9.844272174	15.04153561	21.55660666	54.97421403	33.27685009	60.06308692	46.46295099	84.67901182	27.82039529	62.41915058	26.69291548
KRT18	56.91575467	34.38929551	81.18596396	15.97073698	57.46911162	46.35156974	58.29839357	79.07558003	14.21178133	28.84150928	29.06251107	30.48521588
TBX2	7.693847243	5.964545476	6.968303845	13.14533424	19.82631868	11.30698956	15.85204287	31.98896239	18.99615222	10.85078119	10.29750961	15.11267279
MELTF	12.96914861	13.24755826	28.20742988	10.99538001	1.330115884	1.435647637	0.901660878	1.210845051	1.380415003	1.068014321	3.006840036	2.222221342
STOM	38.14716476	39.86393602	38.35711803	38.42897151	67.89231509	61.91906019	69.5406384	205.5576091	51.36103891	28.49959203	27.81852453	19.71642498
DMXL2	2.309243601	2.318839562	3.582077161	2.339151889	5.46264893	3.502761108	7.160683098	16.86709039	3.533165289	2.677547461	3.048890114	2.330308004
TMEM47	14.4030906	11.34541513	17.88401208	20.51923745	12.0627252	10.16527289	5.20872128	0.3098309	17.35235746	15.06576908	18.06053158	20.70995082
CDC6	8.062590525	5.732070251	9.765865431	1.645550448	18.28347564	11.31564669	17.80817443	16.57046289	2.284510204	6.589782587	4.649400678	5.029476492
CENPQ	7.146069848	5.354912373	9.06342091	2.657695327	13.32355551	7.58787743	9.71961995	7.742034307	3.00683709	6.971553979	5.659704546	3.153913042
DAPK1	11.90362765	15.57616975	15.63903758	10.34825285	2.304956532	3.749541869	1.260738848	0.217938148	6.727827527	7.300957388	8.946396105	8.951617796
HK2	7.81066956	5.251025174	9.339021938	5.214817393	14.3416317	10.5884559	22.6042095	24.639411	17.67068028	6.619794311	7.999862012	9.217836975
SLC30A1	11.1827881	8.794360166	11.43774883	7.418624806	17.88700944	10.99596877	15.86495598	23.32130228	15.67641569	5.827982676	6.150204076	4.374824952
HOXC4	5.660865104	8.066843878	5.50472268	7.853230999	1.398892608	2.624809652	0.627090598	0.94282654	8.279583882	4.168041976	5.272582439	4.900702992
ORC1	5.815312947	3.986723356	4.871971318	1.174246452	7.589810566	6.692334057	6.727340758	6.094542513	1.246706933	4.444208054	2.116004358	2.070427135
TMEM200A	3.956237657	4.914486754	9.139373862	6.681233345	14.61471389	8.400486463	35.27311624	19.50868961	24.17188913	35.66279226	35.66187389	26.70940057
RAD51	6.205550547	5.617241109	5.513424727	1.567396706	7.58034199	6.159499846	7.493426772	6.091710471	0.909956671	4.642717311	3.498539269	2.071880329
CAVIN2	2.203607405	2.227330113	0.875242036	2.400495767	5.228131357	6.781659738	4.706196608	10.87408849	1.356249697	2.465678315	2.413625493	1.081932553
PHGDH	6.144651365	6.024943164	3.122515122	10.11066159	10.81001248	16.82309914	11.97356388	8.926553777	52.33842877	26.39215149	29.01731669	20.78712627
HSPA1B	5.709577874	5.544662875	3.190668898	6.550348219	15.01290722	5.521647071	12.32207083	12.02561975	4.419812232	4.836594664	3.995777985	10.72864648
KCNMA1	5.0302557	8.705591721	8.634814177	10.51852245	2.672121592	4.067383788	1.85087898	0.856945374	2.049791005	1.804113982	2.305503882	3.487350643
ETS2	9.941260464	7.093845873	7.770925101	10.25572456	27.44769513	14.39262204	30.13614831	34.6536345	23.01831147	7.597145575	8.849738598	6.8794527
FZD4	7.997010168	5.939089577	3.599721152	3.408278294	2.220171222	1.095482477	2.785709318	1.38422266	2.492790742	1.183955031	1.716270063	1.381408901
SLC7A8	8.875939733	13.04064957	9.271381364	10.81923097	1.054414845	1.248994591	1.29372856	0.409783934	5.200170746	1.0687274	2.62831688	2.821619698
FOXF1	8.465695913	4.569428132	3.307941162	7.348502875	21.88497916	14.34965428	25.32475135	40.8227445	7.946250977	4.132949171	4.131638265	5.561054507
DNAJB9	18.07355691	13.43188554	19.40631064	24.53024432	66.45391469	24.95974705	69.26842299	71.76419125	58.05290057	16.89710251	25.13526933	30.408318
PLK2	5.046594988	7.955591043	4.26312655	4.582508273	5.516501313	4.419605404	5.043113465	12.09402659	9.696397518	18.21615759	12.23142433	9.300686999
GABARAPL1	11.88420485	9.269275011	5.746167134	12.67425562	18.45883352	13.5193658	21.1198005	40.61930248	17.44709855	8.856934187	8.654621239	14.92125808
FAM129A	3.685106882	7.378215514	2.908316476	6.548027597	15.94288573	14.93795631	13.55883853	12.37068803	36.33837403	14.47763531	15.61019393	8.534273906
UCP2	14.29643875	14.11934228	9.855718057	3.105991298	5.063801092	8.124678151	4.619150892	4.903293483	1.763904764	4.815969803	4.111039188	3.098516737
CDC45	11.2220811	7.90729203	8.135187605	1.894637986	15.74772352	13.32003282	17.36956281	16.10892062	2.162064724	9.54670163	6.147515589	4.929932747
CDC25A	4.49888078	3.197981438	4.026352942	1.036865987	6.825298921	4.811080265	9.324134785	6.642635747	0.646310153	2.244892992	2.021805529	2.299349338
LOXL1	7.198379014	14.46421719	8.517740874	9.096239715	5.914344754	5.203985889	2.751942221	1.22443883	7.30083982	11.63425864	6.73471573	7.018292179
METTL7A	44.67167988	55.45763915	42.92825235	89.17016082	27.0750645	32.96082258	8.385370296	24.82017101	36.27752764	14.52240857	22.15237229	27.40794081
LIF	2.778087444	1.972802539	4.231265235	2.7312793	10.40018222	2.675452093	7.088569322	19.67844559	11.99755288	8.93566249	9.484137558	11.44275202
CTSF	4.08873448	2.984136326	8.182401783	6.361582875	1.447921475	1.006927683	1.580525366	1.991171228	3.483801792	1.557237612	1.867334877	4.533502995
EPAS1	62.16408507	43.67107227	112.3751959	37.43003034	70.16302776	58.70462856	47.81552004	125.4068475	18.1441522	19.96926559	28.2949657	24.24604437
ADAMTS1	38.05916187	31.53355733	49.90150495	46.23551765	56.4923742	28.99399978	62.17856757	175.1278754	32.83848233	26.17870098	29.9204887	40.96639849
DNAJC1	34.01018846	21.96176478	20.55750071	26.6130446	42.52471321	26.53105896	43.33791706	104.0282107	42.73403936	22.86257668	23.99679988	25.07598585
PPP1R15A	21.70548644	22.61509083	18.43267804	46.54345186	37.81875249	27.2343014	23.06605672	57.33335064	90.67036567	60.03221137	43.45288721	63.6895305
SV2A	2.206885213	4.689086631	3.120795702	4.005355298	4.086524559	4.105973767	6.148479573	11.5512321	16.61657842	10.15649353	9.715509045	7.791033617
S1PR3	12.73835593	8.692771049	3.507799605	14.35963639	24.95785309	10.35789809	17.51264956	34.09037273	11.15150341	12.14137322	9.308676115	16.18211468
CPT1C	2.658391304	2.64087745	2.697068002	4.243260238	0.473618934	0.97579895	0.99911628	1.976459266	7.751763219	3.000278323	5.650757242	4.718066675
DKK2	12.50069482	14.96004622	13.98053285	10.59898574	3.240430872	8.420526058	4.23913078	0.158629456	17.66102225	18.49852583	23.05329344	27.44979307
ST6GALNAC5	11.19965166	7.034061465	15.14586136	10.21118802	10.44938698	7.02108993	5.525998166	1.232134978	8.556401768	11.8195698	13.63062645	16.69415961
PDE4B	2.689428379	1.456048778	1.502712891	1.247602894	5.191170526	2.80701543	11.33886402	15.54150101	2.212508484	1.964506655	1.889106981	1.46671017
ORC6	5.823665929	4.428435794	5.234370647	1.094945984	8.783369485	6.575847057	8.271325606	5.829911664	1.440861166	5.2975588	3.371278751	2.602274618
DTX4	7.147365458	8.778386474	5.585289595	8.612075355	3.569473409	3.479528758	2.683602964	8.011127132	2.163700727	0.96277756	1.493086408	3.034537671
FAM20C	5.878702973	5.889000967	9.111028596	5.860704885	6.799758671	3.149775945	6.987590621	15.56531686	20.23858437	14.40913998	11.13267879	10.27381661
PODN	14.07792391	7.232294106	9.838307876	8.33351524	7.790669481	8.803207757	3.375296859	10.90600169	1.617784109	0.431773456	0.919694184	1.552437883
DUSP5	5.109688044	2.262348089	3.138326495	7.131096174	7.850955195	8.331907915	4.807666033	2.598131091	11.57448182	11.19908328	17.39547088	18.83286021
BMPER	22.44425944	20.55822412	25.52232317	10.02593346	4.041722365	2.924808963	2.726005398	7.05910058	3.427000676	3.621590947	4.799323252	7.646373736
MCM8	4.590516131	3.800831998	3.674628183	1.139283192	6.726569532	6.00921086	5.380041763	3.763664822	1.484789941	4.727143575	2.909043625	1.809633742
SLC1A3	3.884077717	3.027315091	4.918751168	8.095740486	9.239852343	7.10474369	10.03355681	22.72799712	7.140573062	4.674477697	4.8744094	5.684241832
NFKBIZ	12.75542688	11.84182913	20.12079357	39.65648327	23.22399088	8.073087425	17.330599	27.12467829	53.0676493	37.51671542	36.30928514	42.22739373
ANGPTL2	9.106272142	11.08107308	13.02479326	12.14641054	6.721344199	3.041735774	3.86043219	7.002711392	18.4591812	4.824589651	6.121093204	6.882277977
MCM2	12.06661748	10.64878726	10.97626938	2.543721558	16.09711032	13.91776012	13.95632487	11.4140182	1.628432619	11.5395487	7.451891271	5.977321011
SPRY1	15.43282	16.20147284	29.595129	22.3935485	8.423435293	4.650950351	7.715292897	21.10567976	4.839858162	4.650207633	6.622191281	7.422034592
PSPH	4.385429779	6.803811681	2.577748191	8.947854333	5.796642251	10.31874914	5.744978902	3.410719953	23.00072636	15.66266892	18.48515972	11.09818012
FILIP1L	6.118991284	3.979359618	8.452063812	5.671048737	9.234515958	3.840125356	16.05600286	26.46239219	3.887838049	3.942501995	6.062497663	5.775095029
TMEM204	1.379801058	2.323415906	1.008924395	0.384149344	11.0137532	7.445311885	12.46227136	12.66262665	7.013947797	8.132456873	2.667718353	6.634004219
DSCC1	5.508847262	4.144476912	5.198978821	1.294693553	7.719782062	6.531384933	5.626986044	4.233201417	1.810195018	5.069237059	3.095922029	1.753425807
CDH13	1.097300997	1.021371033	0.174896747	1.556459981	4.249652782	1.598419215	5.624498323	6.874478365	5.173297671	4.558797053	6.374252175	4.689349329
TP53I11	12.09085268	8.212445258	24.951039	7.861242939	4.885921177	3.737917521	4.6945656	7.539902432	3.622680597	6.018622793	7.961672459	8.553810224
RFC3	11.50963368	9.424559601	12.51884017	2.71655148	18.4365187	16.38732133	15.14054577	10.76708929	2.661784737	11.44904178	7.969252321	4.999538995
ST3GAL5	8.091871967	10.90839632	5.089197377	10.13008843	2.723178263	5.927518399	1.237940665	1.633938642	4.198867302	5.111087404	5.529848351	3.26318295
TIMP3	28.22611931	31.35020244	36.95695932	29.12737501	46.28185028	26.09358371	127.1897852	286.5336269	32.8536782	42.63699314	49.36643734	39.41771456
ATAD2	9.790382177	9.998101182	11.04850246	3.235309077	16.96135529	13.31828372	11.66056755	7.884630144	2.172835396	9.456637474	6.7333477	4.464755324
DPP4	52.12595959	36.70617908	77.01544561	41.26545994	50.01032097	33.13944625	89.78344995	91.04850442	33.86499397	10.44829065	26.72581423	16.25523898
TNS1	7.314167271	2.041822164	11.94322446	3.446802996	6.323913386	2.850670033	5.709639355	4.016123324	9.714822285	8.711097416	8.747319743	13.3326823
IRF2BPL	6.245667279	6.73904032	5.948729777	17.17336614	8.305429101	5.889805527	7.53140678	12.6492681	31.23111389	20.93376655	17.19216071	15.43903825
GALNT15	6.704665597	7.435162404	6.746990794	2.739667157	3.500046689	2.402706819	3.815006206	2.925545872	1.454437313	0.950973224	0.494794195	0.188520367
MCM4	16.96989498	14.50009866	17.35445907	4.666958552	24.95408815	21.39847724	20.36398539	15.26059995	2.388300228	16.52168861	10.43416233	7.47284724
SLC7A11	9.354021698	7.13804753	7.781876172	25.25672836	23.3919024	23.99889517	23.3487104	17.18425053	42.46247093	17.4330403	22.10855859	20.44760071
THBS1	150.5948564	217.2259812	141.6828942	137.0040957	176.7083887	216.4754736	93.59655602	12.85505129	182.5321215	431.6383422	342.5712266	438.3470653
DAW1	12.61147901	7.15858945	21.56918754	3.083214333	10.67600144	9.098098709	9.40513722	4.068365989	2.948445762	3.018238013	4.284073148	2.593571642
GCLM	9.750896042	5.339888731	9.325594585	9.036642502	35.26636287	11.65369293	12.79139203	12.04017324	24.02505209	12.38843494	11.42520893	11.43588928
GATA6	5.672587205	6.160244703	8.073158476	9.624752967	1.421814893	2.092017052	0.340341131	0.130251068	7.953348842	6.364993398	7.378123687	5.956149511
GAS6	118.2733717	110.8632252	92.50035895	133.4624157	64.26747287	56.25676286	11.38076509	8.650512865	54.05931072	86.99035326	80.19738332	121.8616158
HTRA1	195.3853119	165.0548966	127.1821714	184.0035883	68.68760661	61.89755454	7.571094239	22.83735396	86.70801993	55.41342802	32.93597381	83.53819043
SLC1A4	1.448124207	1.429322306	1.589981311	4.581518524	2.723236938	3.932835286	3.095883007	3.340526628	14.19616858	5.014776166	7.6176123	7.048543448
RSPO3	3.656404359	1.678526677	2.957661339	1.519489931	5.550183272	5.919111853	3.129218152	12.19452921	1.150890527	0.507897287	0.833873305	0.868524543
VSIR	8.717316039	3.879511576	12.62282654	1.71965584	4.99117369	3.079320186	3.951198348	4.497996783	3.351153222	2.00859388	4.37333701	2.054802727
FAM84B	10.32252815	10.67919923	15.44787493	11.78657482	2.307666172	4.327076352	1.897285579	0.665596456	5.07774008	5.882869183	7.897709126	13.2214917
NES	4.339057449	3.381095333	0.8116194	3.05195625	8.132281283	7.572928587	7.521609692	12.27538592	4.697675053	16.93922312	7.154236876	10.47269179
VAMP8	5.321909833	6.210143264	6.038796016	2.155948116	8.416064943	10.00364518	10.54143367	19.4348189	0.895912087	1.124768705	2.035021475	0.62608606
PLEK2	4.066106001	4.776077412	2.847991134	1.156299454	3.906763845	7.825683751	10.05099759	3.989057461	1.037452783	2.327071373	2.712070187	1.968480188
IGFBP3	49.08795572	13.70387797	47.39351745	23.17503348	53.88503984	15.88852855	49.21334378	40.36880771	12.33361363	4.65286621	11.80747817	8.974219784
SLC22A3	44.61472466	46.48000562	82.98474525	54.38980031	19.84390884	13.93578289	12.4136766	8.117219599	25.56480324	6.585339354	9.137154288	10.45159793
ELOVL3	4.239135469	2.834446711	6.02558202	2.37618605	4.250100158	2.849324174	5.252708702	8.203790538	1.981249788	0.649756976	1.160123955	1.027493534
CDCA5	9.617808288	9.708601089	6.729603509	1.302241809	11.69609145	10.83579554	10.65098259	7.738517394	1.991407138	8.780503314	5.754273931	3.531603914
EXO1	4.19836903	4.567180834	6.261968912	1.153210234	7.287226451	6.684802992	6.42724585	5.074967547	0.62932955	5.056568874	3.483286186	2.204911776
SERPINF1	64.61686997	58.05709101	179.3398453	132.3583767	46.08163748	23.10877892	65.4042168	73.63167725	86.28572661	31.69307948	75.97643843	85.26521001
ANXA8	10.35903075	5.524961911	11.38535467	3.695420336	5.879805567	3.719821643	2.512611094	1.832058164	1.006884043	0.955088663	1.230480615	1.921850448
SRGN	105.2936757	88.71207901	79.92000038	52.99140032	172.6104891	176.2896471	387.4863662	230.5730389	36.66859855	189.1160286	112.8580945	66.9244943
FANCI	6.224774067	5.877711895	5.311745504	1.222303968	9.838142906	9.033036546	8.322184473	6.241602342	1.820217989	6.989975487	4.560365703	1.806668632
C1QTNF1	28.1093521	22.98985564	87.09974204	32.08780433	21.79846288	13.19393004	22.39251696	15.13786287	22.82935439	8.602603662	20.26118008	25.0511814
SESN2	6.181970731	6.769232273	5.571851754	14.67235622	10.91345741	16.92189154	14.88175936	15.36048496	55.17769593	17.36551023	22.01776173	17.4934211
PLAT	14.97024968	25.25795366	14.82324589	18.61237405	31.01360252	29.58844856	39.78250649	120.7346512	46.78181018	44.53747559	42.1145155	22.63956708
PRSS12	5.939225498	8.368266545	4.556785814	9.094820798	2.5777847	4.151731169	1.140635939	0.199452873	8.356336352	11.78679016	13.24284028	10.70853222
CARD16	2.86383859	2.714473446	0.740539559	3.227670516	6.194148718	4.921817133	7.303275631	17.3512479	2.692911109	1.979006549	1.570428458	1.702449653
TMEM158	3.894722511	4.606760523	5.006238506	9.6040363	45.74619123	11.44101394	38.30744814	82.50671178	11.03799024	16.36808336	10.61523017	9.634749623
TNFRSF21	58.03318215	80.135733	96.87606226	119.8982387	28.16004451	19.78885193	37.68711077	75.19810224	39.19739986	10.42280452	25.6755923	27.89957907
DKK1	126.8285462	122.0479746	205.2999024	46.39089675	88.59736225	74.07504261	77.35179983	40.55545519	19.67600217	46.11067316	47.85048527	86.30962449
GINS1	5.193972305	4.148995781	4.141652135	0.925089521	7.215404166	5.80226175	5.92590815	4.027974796	0.531452275	3.708999458	2.919360104	1.745284149
CMKLR1	14.03253199	13.03734705	17.1835055	11.10529652	6.823859955	4.438348375	2.13441849	0.692345089	13.14256977	5.342552512	7.957308557	6.417107031
APOL1	3.827924704	4.433676089	8.926915849	8.172230307	11.06469933	5.675554873	4.457102492	5.613614998	1.795834011	1.344832147	2.862562177	4.387406148
LSP1	9.990032327	8.336415306	10.34838687	17.15525711	1.876084773	3.14895258	0.983432801	0.7190869	29.84779905	10.46697382	23.38119277	29.21232438
FBLN2	49.63200495	39.45039311	115.9494013	49.04789038	15.73048176	11.22811463	27.38203921	26.62459596	21.7844459	11.22314409	16.13006259	31.37065874
COL7A1	13.58523257	8.293254874	6.450618885	17.00619139	46.8031177	18.5719376	50.2082328	109.1638309	40.99383487	22.38910474	26.53996008	38.15726195
TSPAN13	7.790886414	3.207755639	2.639257971	5.025834655	22.5516171	8.732948342	29.63655622	53.67907727	6.95424566	3.955402897	5.387586435	5.067243289
SLC1A1	38.66545085	19.01913891	42.82137745	11.42188173	26.12514171	32.05144895	15.37182548	6.040645777	4.658832489	5.250092844	7.983150119	7.709408885
SEMA7A	3.13872904	3.863103565	6.722697723	2.854680602	4.360089888	2.400503392	4.51806998	0.649240163	3.35772111	8.50193583	7.985255145	7.859130882
KPNA2	92.64924675	93.37324678	37.94056299	15.83082419	111.5325684	106.6758137	95.10083543	76.07602626	27.71728019	83.99281947	52.81504946	25.30264999
PLAC9	5.212622193	3.461313873	6.355345807	6.205671541	2.678927693	1.242388191	1.27964772	0.230215262	7.01873063	4.041003695	3.890812493	8.815695648
ASF1B	11.59881444	12.1589369	9.08178307	1.657739711	13.18877824	12.63264134	10.11858193	11.17583186	1.203006953	11.16420812	5.913862777	4.597819501
SOCS3	7.966670128	4.603542661	11.11235653	9.347657461	21.15333505	9.881069424	15.31314412	58.38811419	13.11856641	12.0149488	8.22219819	8.656200826
SLC35F2	4.719988427	4.322332342	0.862685145	1.405336385	5.464735074	4.973563704	9.703617838	8.95492155	4.712757892	3.789626279	1.839999664	2.743863845
NUPR1	1.713541678	2.555533778	1.982777049	5.83063515	2.888883351	1.939374286	2.172705193	3.048871277	16.3157765	4.04274462	6.951910922	9.891144589
DTL	5.712282028	4.731114371	8.092674563	1.542452495	10.45714095	8.640251714	10.35363715	6.573404365	0.72168671	6.546126408	4.357025337	3.003073492
CKS2	81.07586523	88.37254256	35.73036403	16.21820161	110.7793521	108.9630324	76.0626844	73.48561288	24.23566425	75.29436574	45.75260139	24.72682464
KIAA1217	21.01889349	19.05796256	38.52770857	24.18342477	3.003267042	4.531122712	0.417893227	0.945657065	5.945096279	5.682491362	8.894330173	8.196414892
UNC5B	1.643545485	2.229806138	1.763706247	4.663571595	6.320533738	6.072231633	6.512414493	5.40805634	51.53688117	12.57411177	12.72547954	17.54432066
ASS1	20.96078754	25.61525625	26.96074929	42.74302003	16.28350309	14.93659021	7.643676318	6.158597913	69.19323652	12.01142344	27.0303176	41.95597697
CDKN1C	6.700282825	10.99002064	6.683307887	8.514270616	1.579376184	1.27656725	0.306798757	0.861037127	5.530594192	1.679324041	1.496631681	3.050535326
PKP2	4.365054951	6.736379783	8.851127541	4.649441305	0.726813536	1.031186483	0.337944734	0.154021626	0.77134558	0.387352903	0.873214413	1.136075514
AEBP1	5.404235089	7.468062922	1.294288874	7.88960906	8.847184077	4.075147889	19.02933402	26.37472413	44.79515233	36.63045932	28.05495801	33.39925897
WNT5B	8.415572207	12.32761001	8.395399339	14.50846728	5.23696929	11.52801016	6.833019291	0.172407434	7.301137222	16.26956377	14.17499004	19.8951389
GK	5.229942536	1.991429859	3.498873228	2.232470607	25.98362937	14.51732572	25.96509132	53.58830493	9.371843947	5.360858792	4.689377326	3.82731467
CENPM	6.384773599	7.89431693	3.454136979	0.410678057	6.033749994	6.127092013	6.247099105	5.844204754	1.714792363	5.855692643	2.385496726	1.743040493
MEDAG	15.69547175	14.70776646	13.91924676	6.719354103	8.693833874	3.499590278	13.2136004	32.10601047	2.451823438	1.993455908	1.518618872	1.471592339
SMOX	6.80337792	5.611036141	5.700574243	4.995264072	14.10407593	7.321065514	16.84211264	54.5158492	11.32776828	6.274422573	6.262779135	4.972984996
APBA2	1.889884909	1.334118846	1.147274538	0.605101329	2.822339952	2.002476652	4.966575661	10.39799454	2.760026154	4.620082838	3.311192048	2.657835129
TRIB3	5.409495798	6.485775055	6.631421018	15.86577703	19.66410734	24.88239234	32.89613629	27.23324534	88.3659824	23.00649861	33.90413272	32.09557075
CXCL1	422.8380809	151.4454749	227.5451888	344.1597659	875.6802504	226.3208939	1851.176611	1901.61501	252.3213516	122.0920808	201.6389425	310.5647726
KCNE4	54.39542416	47.48043945	108.975082	60.48560371	16.66454806	18.22439045	1.627844037	2.090470689	50.21908768	61.99428364	63.82946301	60.9932918
PSAT1	18.71780854	24.4407513	17.01516336	50.21245273	51.47022404	99.32778405	66.02215634	33.29577657	217.2538187	99.90136007	149.9178664	79.91181623
MCM10	5.069132244	3.743333134	5.879355857	0.865075586	7.688266579	5.810698189	6.579622194	4.993315842	0.091476172	3.654570265	2.255243531	2.396897126
MEGF10	2.201119768	3.090950308	2.781721402	2.257450889	1.408732714	0.641401698	2.547689203	0.209179716	8.825708848	7.460974069	8.205465155	2.371022038
HOXB3	4.487513678	4.885226372	6.02097768	5.484226502	1.256248018	4.693233749	0.728488787	0.359896606	2.780649891	3.86805182	4.223778549	2.992718236
HOXB7	13.18807863	18.78939486	17.03746703	16.8357329	4.989505702	14.40315405	0.87869487	0.224188684	9.033511477	8.963552698	8.466171595	8.260402464
ITGBL1	16.98817089	22.55570902	10.26419264	30.9497815	13.01884853	14.7664756	7.443327285	1.17441851	10.26266643	9.721215237	13.37893127	20.18808111
HIF3A	5.236331891	6.014137205	2.869708583	10.6619455	4.358633	1.906082196	4.534733896	2.209802498	14.46953942	4.203472007	7.188513855	7.646761289
EDN1	6.65262343	6.276481466	5.988299443	3.177242512	1.446469308	2.273332057	1.861200135	0.421249766	1.199764219	8.243232327	6.780419495	3.353702504
WASF3	9.186016391	6.528134305	9.32843073	8.530764748	3.681800638	1.129818896	0.260101852	1.327238704	6.153429505	1.963006831	4.971047992	4.410013393
ADAMTS9	7.410018148	9.031334857	26.13645197	10.83392615	1.36652123	1.638237399	3.66290404	2.469770021	1.308006481	0.70898342	1.936038319	1.477281714
KLF4	10.61389055	12.52263235	6.491004299	30.25618158	10.28415183	12.87159374	6.154640936	5.180378188	32.84562091	14.88143695	17.70636412	24.85522302
SPTBN2	6.937423445	11.81971487	11.52176107	3.848226371	0.083440568	0.138498535	0.040076187	0.074983104	0.218413503	0.274206226	0.68469787	0.363852137
ICAM1	1.231132634	0.422560889	2.302433559	2.030903493	7.508761793	1.989391931	12.9436242	14.51213399	3.799346557	4.356733611	6.122925124	7.252529559
KLF5	1.981230081	0.938614144	1.884700015	1.197522251	4.266465887	3.151675009	4.45217986	15.80957332	1.338517513	0.843793219	1.525296289	1.736894283
COL11A1	155.872496	168.9724843	203.9370656	255.2904491	63.40082095	67.28191784	2.459242012	3.803095541	104.4282396	101.2137232	115.5214554	154.8768622
MAD2L1	10.41347809	9.000757135	5.663735094	1.602569938	16.48486256	15.31525358	11.60492043	8.949398017	3.057194788	10.27701635	6.299767749	2.676223815
NCAPG	11.31361701	10.93768873	6.902708309	1.278364085	16.72106523	14.36715348	14.29929766	10.01251599	2.962668031	11.46105254	8.037223714	2.73666148
STEAP1	1.671273825	0.107077652	1.605390695	0.55303997	14.37661917	10.66542478	6.872844038	5.129621044	1.569224479	1.678847073	1.696565272	0.901563926
GPNMB	5.097862193	6.641415235	11.13263604	6.403316793	3.949861791	2.309437898	0.973436621	0.575151628	7.04566189	4.215899758	3.026528881	4.664109884
DEPTOR	5.261771712	4.40201317	11.79430755	6.34087113	1.61999904	0.944280008	1.0706904	0.174197971	7.801431267	3.567344223	3.578995675	5.716437937
WISP1	88.73750983	35.0356182	183.7606884	151.759135	114.4813045	79.7103668	95.37027114	214.0259304	32.37528306	23.88392506	32.90846724	62.53368413
CXCL8	16.05128423	2.27002424	10.22930618	15.78339048	182.5048218	32.97815571	296.8538572	333.3209226	49.16952872	24.82652402	41.15047417	51.56537297
ACKR3	3.247437515	4.649278755	4.139971759	5.596912066	4.196412312	2.729072378	1.324374795	7.787760209	19.49293222	8.679348945	6.644818035	6.488225774
FZD8	3.342547651	1.252117701	2.751173569	3.554062308	8.580676343	3.795427662	12.1907268	18.64389443	1.334280982	1.823632436	1.355042052	3.761177049
CYGB	6.796456884	5.506988979	2.524867917	8.399505524	16.1764111	12.27642994	15.68675803	42.39895319	12.0493568	4.021362781	9.672263015	6.190800103
CENPK	6.323476916	4.788529798	4.008124814	1.094184194	11.39149247	10.74371077	6.538859229	6.050945479	1.722688101	7.153184647	4.942741472	1.868675229
EDNRA	1.666147219	1.697038446	0.66686091	3.392883253	4.75437697	6.296536931	3.787333598	9.470658233	8.201384937	4.230223783	3.740510089	2.68575851
UCN2	1.356993096	0.469955932	0.2935809	1.06192263	5.147849232	1.857530334	8.324057573	13.06864111	3.293883399	2.067645374	3.43666159	3.728615157
HMGA2	7.031545819	13.22452678	6.788793859	4.547273135	13.09892751	19.68548251	19.94557956	6.849871798	6.888382041	30.52911289	23.44714226	9.321174786
CXCL2	19.91601309	5.954707182	19.38453521	42.31331855	113.705988	26.62970346	107.5337196	129.0691122	79.93663608	34.74185576	43.68655575	58.30113388
BCL2A1	10.32460483	12.72919588	9.831758802	5.518814556	0.950120225	0.505234605	0.952707987	1.677675222	0.661753246	0.255629251	0.389477794	0.05174265
TFPI2	252.6538635	195.8683999	149.9449151	63.8034431	804.7268371	440.2636925	1201.51968	2335.082996	174.7760304	192.4095743	83.08025346	109.3946089
PTGS1	11.19161734	2.92506308	11.97746692	6.140659967	38.08220223	10.13927318	5.723478164	29.67081091	5.505159279	7.548480131	8.067109264	10.69536652
SMPDL3A	3.560972966	3.48150517	3.840766814	5.786583873	4.057026774	2.693616677	6.391324303	22.72554912	7.244959574	4.076747874	4.920328188	5.925028995
TPD52L1	5.935827708	5.002009017	8.107650161	4.718270154	0.889092095	0.709936109	0.048212787	0.01	3.277171509	2.331136825	3.867252965	3.279223628
ROR2	6.180380948	5.183947269	8.519497713	9.885898402	3.042022948	2.912714839	0.251753948	2.463121281	12.40560289	3.349367105	4.109825851	5.297734053
NEGR1	2.880722059	3.102064967	0.891900351	1.34072796	4.513024443	2.130046633	2.221566774	0.157575357	6.583009111	6.590921437	5.303348383	3.955186364
DDIT3	1.287118467	1.557672526	0.85859659	2.617629697	7.269521759	3.129102283	6.459662935	7.486178432	10.42134706	1.847072779	3.350247377	4.361831791
RAB20	8.87382545	5.540222149	7.518659071	5.291199896	7.497687865	4.856842224	8.885037529	17.45146943	9.31212971	2.787470269	2.479745848	3.006697876
C1orf115	4.678881161	2.328172887	2.229382649	0.526627572	5.393035187	6.996396437	2.396112885	9.484895764	1.997788142	3.164709603	2.314571359	1.205211079
PTGS2	129.4357013	67.83041027	153.1039369	88.94796161	117.6678121	68.26078135	241.5807955	552.7948614	29.17442322	26.17376695	47.282218	50.97925645
RTN1	5.178822419	4.287676137	1.199200433	3.428526047	4.508107888	3.695178002	2.290197971	0.1471242	9.267365708	10.01612963	10.71624565	18.80375719
NTM	0.35919413	0.583672746	0.500049814	0.839776407	2.387773389	0.640687741	2.561899226	0.098493476	10.31229459	15.08760149	11.81388447	6.099748745
HS3ST3A1	1.529457211	1.43456075	4.032757613	0.833545189	5.26333724	3.098541543	8.987199214	3.410830073	1.982819131	3.898170992	3.691869349	2.272778162
KLF2	4.737208266	6.811741094	3.743574735	31.31275383	9.714807082	7.170600966	4.929526515	7.327644545	13.32297413	17.51947092	14.00317904	19.21072786
SLC26A2	40.70258648	81.69658189	32.55518721	38.9965755	18.21768402	56.74621779	18.99100706	6.84642961	11.18868596	16.19302294	18.61717207	11.45811694
HCLS1	0.661224575	0.216376889	0.448196523	0.253655371	3.186364316	3.305740199	11.5276335	11.19895769	0.914294733	1.104119604	0.936891778	2.024668644
ANGPTL1	16.80727843	18.81646655	42.86604659	32.87890067	10.86577398	4.818094166	3.156381455	3.103813167	11.79389413	3.157648494	6.746003184	9.968070149
ACVRL1	2.036864975	1.093261407	3.429173452	2.21774926	10.18905715	7.881840278	15.77802514	52.87934936	2.01280249	1.56865064	2.124914341	2.493164131
ZWINT	21.1052788	20.68306756	14.99287287	2.763528289	28.87726632	26.88532226	21.24991763	16.08602518	3.799761709	21.96136911	12.32917099	5.094518611
ALOX5AP	6.936030001	10.45021688	4.246523612	5.895196475	7.112736759	6.480495506	53.98339837	26.69906396	5.333354206	2.921775266	4.08065991	5.421211654
CYP1B1	39.16127494	17.84182409	31.65698736	14.72848825	10.16878756	16.17483301	14.8159054	3.265734022	13.54063339	4.434457662	6.303230843	3.991376709
MGARP	7.991285039	11.04563154	4.058936829	4.446468207	0.650717142	1.438164075	0.820409522	0.042638824	1.98719858	2.702720918	4.474231603	2.98781921
KRT19	13.346581	45.98318958	19.03151381	16.75906722	4.336036683	16.95823412	8.098929524	5.572470787	15.35366463	12.6081468	23.49027526	12.44667663
ABCA8	11.64785545	11.33904362	5.849194042	6.16985063	5.792977089	5.451599574	1.715314016	0.279297	11.87284723	5.699825188	7.144157439	4.97171248
PLPP3	27.52811839	20.31001333	75.76598383	36.08530878	12.58916394	6.442945518	2.874821954	11.2869064	26.12324819	8.626312086	13.47005746	18.27091101
ST6GAL2	1.268416175	3.386115411	0.472417488	1.522980993	3.221632357	4.753937764	3.040382911	1.140682573	10.24834569	22.81793524	17.95914928	11.19937025
COL8A2	25.61128722	46.1643398	26.44139206	21.70952038	2.798641069	4.93648829	1.097744247	0.696857161	9.068951635	30.6754773	19.7766107	23.33544744
CPXM1	1.363021313	0.291093574	1.20472844	1.127590905	2.505335838	0.368181002	1.83777223	3.534011278	24.29754048	10.54841115	10.88735817	10.44000469
PCDH18	8.806308237	9.551067079	7.486625811	16.04563461	36.7254144	20.46587804	23.3948895	95.66514974	36.15766046	20.18527481	17.20734856	13.87202945
BST2	29.65801608	73.34276891	56.53478736	125.3367297	57.03617161	48.1363963	12.2167784	91.89024685	22.83765178	15.57337259	23.50023388	41.14040033
CKAP2L	5.318198899	6.990275575	2.655496619	0.559636394	10.00654499	9.224476417	10.40738149	7.657668028	2.687285644	9.995872714	5.820870262	1.522328434
CXCL3	9.889060535	2.404703157	6.613012311	11.69430931	52.17456055	10.66183905	105.9143928	50.86688687	18.26167807	7.778087327	12.90200043	20.34003788
PDPN	109.4972895	134.431991	224.6539633	185.4441988	45.98059569	46.44125484	0.049389819	122.4727804	55.5093305	20.65135419	47.16813011	56.69735372
CPA4	143.3662011	147.5947384	119.903209	62.90886425	26.18278505	25.7724027	2.420820715	1.947348904	24.87412311	61.44340332	56.71470251	52.36154813
HSD11B1	22.40147599	12.49711081	17.13453489	34.89625556	104.4146994	39.92862738	99.3895078	206.2607019	27.18601706	6.402929846	15.3831823	33.22021737
TCEAL7	1.615186046	3.252358578	1.154400258	1.193035726	0.370140294	0.747936088	0.362961317	0.01	5.227898218	7.899660578	5.630593112	3.973545341
VTN	7.295898715	8.913946106	15.92181941	3.84174217	2.468173873	2.42568817	3.193542565	9.150938084	0.52533782	0.573506911	1.070401966	0.742945139
SLC16A4	4.887961417	4.377042727	2.419713339	3.458409784	10.1795009	9.74621004	10.34820412	30.89929325	6.353882356	1.687685787	2.594802032	1.903760264
PCDH10	49.61763789	41.07576418	64.46909511	52.39262475	9.748753507	18.89232843	6.252490529	0.174185113	5.902981433	15.67652609	22.99988842	32.66294856
GALNT5	9.376709007	10.83785608	7.046738208	16.93776163	3.498403956	6.092715841	0.035804842	0.35170463	17.74914129	17.63864329	15.32675524	13.13238008
SHCBP1	15.6286029	15.32282235	7.849486815	1.196674498	21.86091827	21.96359863	15.21969955	12.75286194	3.443680921	15.99484665	9.107766583	3.841604529
SLC6A9	0.958091169	0.753251878	0.758507427	3.854141341	3.578384568	2.890178937	3.809159062	3.718429411	19.29840482	5.622644412	8.12889568	8.104289023
KIF20B	8.919274448	9.583483685	4.712217705	1.656102852	14.53826497	15.885222	10.08396254	6.341857527	3.139484664	11.13358484	7.096365285	2.015063147
LPXN	1.651288995	3.079875029	1.586193684	1.821422683	6.335276718	3.83601473	18.03421086	4.975710481	8.988173553	17.76126958	6.683621295	6.144119784
MYBL2	21.55443718	19.86257663	10.92071789	2.386690095	26.55190139	24.36970098	20.08672253	18.4006408	3.453431382	24.35952533	9.870411477	5.55969832
CLDN11	7.167747657	11.08661389	2.369666805	1.77853304	13.31629873	17.30322148	18.61638083	3.634592143	8.997087968	14.56512074	13.4653618	5.371345092
APCDD1	44.64674587	55.12135771	74.0750849	157.3425702	18.66543607	10.52629903	8.369329048	1.373776551	47.92575657	35.83390454	55.80994626	80.98981003
PLK4	5.7564234	6.625658646	4.232007649	0.827107552	10.09675954	9.83290023	7.611648419	4.866058241	1.348140804	8.235881693	4.424053238	1.697221246
CTSK	4.029833548	6.147365621	4.118670096	8.661856648	8.917424091	4.14035341	39.78065922	62.29744543	20.62271404	9.618650023	16.12725997	10.30205202
PCDH7	10.73113612	15.6684877	14.1629955	21.99218818	3.552212895	6.562518641	1.20573952	1.12331666	5.263318943	5.399881498	4.549070589	13.25775183
MATN2	31.58859398	38.50797873	74.78595498	50.12435751	8.805160046	5.047274028	0.431333952	1.334073036	28.27298508	14.95295064	20.50199902	33.64772333
PDGFD	4.647324368	6.362912492	12.3069134	10.33567176	0.944634299	0.541688241	0.071529949	0.214133652	2.248049448	1.944615936	4.163365609	4.702249731
EREG	2.318209102	0.852201006	0.55138211	1.385290397	27.51897106	14.8593589	12.1802504	17.87601172	9.53160274	5.74582299	2.680095349	1.46856989
IL1R2	4.065334151	5.133780456	20.40967635	2.833081323	1.842992725	1.020547596	0.853974022	2.322379796	1.028236232	0.67035922	0.983406082	1.246874938
SCARA3	7.882682611	11.35259523	10.88061907	6.953086794	4.498671456	4.558843015	0.802420168	0.28327157	10.69910394	32.56862516	15.69091393	11.75600443
MMD	15.45546899	5.805516366	5.765082882	5.339242315	38.84145879	19.41374704	43.35638945	122.7229227	11.62084269	9.095332206	8.177102841	5.374053147
AARD	7.859213667	16.15931393	13.85768489	5.938172099	2.957650371	2.46358426	0.15181431	0.01	7.377485027	5.262910284	4.791812153	5.466572313
RRM2	53.31886303	53.98543291	34.64964874	5.973885021	80.49288966	77.74982431	58.73844268	45.13315614	7.775382335	52.7770759	22.83344028	10.63272289
AREG	34.70580612	20.58873232	14.08197396	7.9412454	115.4565391	72.84814671	278.3723574	285.6401448	29.16369166	11.62169995	13.64046714	9.368496501
MET	9.190344026	16.71868173	9.890791201	5.641548833	3.636132786	8.863863472	2.731104721	1.030098009	4.614952747	15.62156564	15.26734002	9.46200242
CDK1	22.63298451	21.61551212	12.00078211	2.014679521	33.1922438	28.34281307	19.45300917	19.75248117	4.413894022	22.90210489	13.4061457	3.569216128
BDKRB1	1.102871052	0.48368712	0.23647207	0.203655265	5.508873291	1.017412064	6.837588838	11.30275133	1.306470785	2.281143492	1.749313811	1.552729749
IL7R	7.439374825	4.335673064	3.049293038	0.648806689	25.27842143	13.38276427	15.337905	43.20631406	0.768399847	2.737865209	2.064714337	1.636502176
TRIB1	4.371039385	3.293884181	3.598760506	16.2884839	10.0675499	5.065886532	7.271017625	21.2065086	16.63840599	14.66575531	12.60739055	19.40443141
NCAPH	9.461459431	10.3508941	4.310793983	0.736799648	12.64237154	13.14237278	11.17071741	7.907381559	2.130797623	11.02311075	5.919605032	1.82210525
IL18R1	16.72041698	22.98430525	13.62162602	38.73574596	19.55343908	13.10723415	9.673846412	38.6918184	17.01368543	3.005713752	6.759660908	11.35239437
FAM213A	1.849423413	2.401856833	1.88388207	1.705719042	4.27636934	2.405017457	9.229285561	41.41021737	3.298866477	2.314142607	2.211779879	1.434620511
KREMEN1	1.450343871	1.185165391	2.139355339	1.344880443	3.379235421	1.49672189	1.308263674	21.06378736	1.75122342	1.577383415	1.595115901	1.419819082
AURKA	24.89501636	26.74198523	7.053511739	2.301972212	25.5359669	31.60646228	21.69793588	16.51574352	6.758926933	20.34609784	13.32684469	3.290800703
TRIP13	16.32543463	15.78718607	6.488313135	1.703976734	20.55900597	22.82713809	18.84024122	12.12432556	3.176587168	18.34494599	9.248306125	3.893692518
RGS4	8.333905769	13.5046411	8.338932959	5.598228865	5.607843594	3.435908735	6.7389732	0.023611822	1.088975028	14.66734674	21.22460689	14.82099506
C3	27.51039534	19.67472561	48.12981334	16.49028077	19.81974496	4.558577504	57.66570331	54.41970334	6.989227715	2.988375931	12.3695152	10.16938776
AURKB	14.54254333	17.75469465	5.092960495	0.927363013	17.13168586	18.85559894	14.02504092	13.88482587	3.067329535	16.12394334	9.392241367	2.816130068
FAM111B	4.640023758	4.324129861	10.93173713	1.25044227	9.120789116	6.238359108	7.61484547	3.532311414	0.086100793	3.617574107	2.923314157	3.150689361
MAB21L2	3.840553488	3.431480779	2.156712863	0.810506811	0.078581372	0.059545507	0.01	0.01	4.939515302	4.800352152	7.631330531	3.130430299
PCK2	2.943380914	3.724541933	3.023001968	10.79382626	5.472989026	13.56784676	8.231459616	4.116066422	44.794936	14.1549282	24.33825956	19.78694998
IL6	0.813827153	0.44852891	3.388613907	1.357373658	24.89909072	7.818218585	13.45064518	35.76270026	3.804595251	4.8437357	7.149312935	3.948972006
GPC3	41.35339292	37.09800232	47.11196449	26.06399758	1.94847599	4.444629516	0.01	0.442257869	3.394369983	1.334910848	1.877423761	2.556537323
HOXB6	4.380354784	6.325695882	5.134368041	5.133645557	1.129290362	5.176617465	0.117183857	0.01	1.617905756	2.009811361	2.198889321	2.098975154
JUP	2.384997704	3.77906254	0.758820786	2.716345842	3.515125085	2.794421726	7.384773973	20.77173332	10.99268903	8.911322595	7.262840759	5.165019963
SEL1L3	1.813206013	0.47242944	0.783777504	3.832542439	6.784387652	3.092995114	4.971011511	7.524525425	15.94419056	3.048094655	10.04567583	8.705346695
GPM6B	6.048980507	4.977302588	3.821201144	5.760325461	3.157060278	0.484758136	0.451670981	0.231391692	1.094038901	0.627888504	0.532512227	0.913478868
TNFRSF10A	0.699431777	1.572359055	2.836249162	2.569534553	2.159083777	1.976321633	10.23704833	7.622769791	1.127100516	1.188611049	3.413539919	3.05511327
ID2	1.650430274	1.262593625	3.228907257	2.827510902	1.086668116	0.199619224	0.166066266	0.517853831	19.7603467	9.46871614	5.674453007	10.63068575
IL32	6.431982469	5.422286815	17.61393914	3.11558919	2.426717166	1.011587055	3.176036746	1.512289722	0.55279088	1.301247684	2.412146791	2.510977747
SESN3	10.62902017	15.16249794	24.90510737	11.41105892	0.942552825	2.617524296	0.25397631	0.46439337	2.668702472	0.958388467	1.820241398	1.604149377
NAMPT	14.27388635	10.22329865	46.78148298	26.80229315	76.24205433	24.50334793	125.7613373	212.4802656	32.14334604	11.8563101	22.29917472	16.00950971
THBD	29.42523848	33.1571981	19.6418858	13.7652224	9.767517286	10.65854432	9.416551393	47.25592652	5.140074838	1.341428338	3.651496501	2.701510304
LPAR3	0.64388619	5.271274929	4.157105132	4.454767788	2.951093151	10.77728299	13.62523795	29.9728185	1.251697666	3.064304241	2.977847949	1.19279732
EGR1	56.98202249	34.67455078	24.26487539	162.0069063	92.25392975	67.97728743	26.5666335	144.8621831	226.0839719	122.2814987	142.9179178	257.0663871
CDCP1	1.727907586	4.45676922	2.489019658	1.001306616	15.17294345	12.21822192	21.84376251	51.71483182	7.045394412	11.75639987	8.669247777	2.450654978
VAT1L	1.26042406	6.855739177	0.23647207	1.629242117	2.988086588	3.138682969	3.820788585	2.884340693	8.616007331	9.945516465	7.125410103	1.648072804
NRK	12.38615896	14.20776407	12.34821185	10.05663439	1.695200403	3.753065043	0.019125463	0.005964001	1.690890174	4.239824622	4.053998808	5.597692035
ADAM33	5.548949948	14.00798012	4.052431677	3.610395225	3.379052875	3.08391427	0.54397092	1.507093122	14.04392874	8.94214256	4.407536407	5.949641953
RORB	8.806381082	4.414585349	11.5657016	9.323287476	0.936856113	1.330898889	0.025452759	0.017858425	5.005351819	2.171081539	4.256448947	5.739938196
GDF15	3.123127896	2.640171294	1.041670611	3.902433007	17.14335278	12.36435205	35.617514	68.55583257	39.84276022	13.23206576	18.01127183	10.93475653
HOXA11	1.671636043	0.628526166	0.01	0.608670589	8.615849651	1.740989831	13.59735039	15.78915456	9.779742557	6.684987473	4.780092877	7.620501325
KIF2C	12.40964362	14.69894806	3.860788127	0.955135371	17.08685768	19.40641315	12.83859397	10.7735186	4.591672309	14.46111361	7.067083123	1.79274231
GAS7	4.899231662	3.612103785	11.05817152	14.48136531	2.695885684	1.247484268	0.779483813	3.600840217	5.839838837	1.455294796	2.167950053	6.594359905
NCAM1	2.831599996	7.390644617	1.476392462	5.459380938	0.598568322	0.881219274	0.287490081	0.026894897	10.06239331	7.12506579	4.803516143	3.857677159
SLIT3	9.472993347	11.58380953	22.77633975	13.78994355	1.065460907	0.385834842	0.085595165	0.096089848	7.316117998	3.193759442	5.870609581	7.808074675
SAA1	479.1913452	406.9883901	1162.858979	381.5761175	209.4988623	50.3451424	224.7316168	27.09137088	32.60856493	51.16374351	100.0058696	79.84438691
AC110814.1	10.1149483	6.672376053	5.97778407	1.766942069	2.088243574	2.248810248	1.681635439	8.980245388	0.140018407	0.319609936	0.29217542	0.168202225
CRABP2	19.50452521	34.85296441	51.92815592	94.05607334	6.287295575	5.702077752	4.105611007	14.63666777	20.61157745	9.009397328	12.96522892	37.49686329
DNAJC12	2.970628157	0.984447999	1.101845383	4.263586816	4.030990975	0.466931105	1.035858888	1.588170537	8.180583405	3.386237891	6.974035108	7.704312192
CCNA2	39.93167742	35.98594892	12.54809151	2.569520948	51.79048836	48.7275483	35.64044406	24.93499512	8.123005632	32.57387253	17.77361313	4.672150439
MAEL	0.724678771	0.01	0.293499298	0.01	8.995420337	23.47265728	6.320066395	23.79495585	0.01	0.01	0.01	0.01
CLU	9.818986335	5.286311663	31.17519315	17.93033156	5.588910045	1.854514935	1.540493035	1.4066236	18.46701498	6.85852199	9.311748252	14.13803769
HOXC10	1.817537172	2.363808447	0.186526518	7.060171488	0.46724059	1.652253708	1.754168442	4.506727938	12.91332745	11.84698466	11.41778966	12.37668195
ENPP1	6.319667874	13.19589398	11.86062058	6.602835655	2.022271807	4.729840194	1.795413803	0.344184862	1.824648539	7.766721834	3.483798805	2.269127919
PRLR	9.833141257	11.28326261	29.01137485	9.285651535	0.282504469	0.352584992	0.107085376	0.039200524	1.395590855	0.471470983	1.662363458	0.722186544
TCF21	1.706711735	1.656790003	3.391598026	2.258573131	2.046171903	0.991352225	5.31039853	14.35175397	1.83929216	1.039873506	3.704596218	2.785814702
TRPA1	12.17157514	5.693625065	0.656246768	1.743968661	53.14179575	35.8575069	37.04635796	77.08547029	11.00519891	10.58168005	5.495480068	3.09263147
SULF2	6.83748575	5.332167871	3.673895728	14.15804547	7.869540177	2.372052563	1.989390049	8.585020023	22.01727169	6.389740557	5.35194092	16.3109667
DSC3	8.721723418	11.63953498	18.48611025	9.226027972	4.862222394	9.754830024	0.008649285	0.056640263	11.40745205	13.0115941	14.80226751	6.875766549
FOSB	24.74707191	20.68085384	10.07118493	60.52765026	42.11999748	26.14765135	3.890580027	74.09905007	69.18089384	48.02598304	34.42854296	83.98888682
PRR15	6.960830186	9.247287944	4.332577161	6.03623107	1.126504805	2.58166726	0.307918026	0.01	2.377365102	2.303449129	3.905438473	6.140823916
HOXB5	4.630599453	6.138209329	6.018084809	4.760943215	0.747081305	4.36709841	0.119606767	0.083919723	1.412345488	1.636728591	2.519702832	1.877337916
DPT	8.789159801	6.137779723	19.71906963	11.00719076	2.652715286	1.139833031	0.205025821	0.543442074	5.152372354	3.397922479	5.847973099	10.41139752
FGF7	13.56074143	4.495749381	13.3403236	3.855915839	24.6884327	10.30644441	8.58096353	50.07785406	9.409802199	3.16141614	4.850196459	3.817460292
KIF14	5.38163033	6.631349229	1.695377252	0.432240598	9.084879132	10.62294464	5.979652129	4.221003309	2.6052796	7.811632262	4.444245636	0.991138025
ASNS	2.340908793	4.179153014	3.342687087	14.36037956	14.79076047	26.39233302	17.94578051	8.073812007	89.49166292	32.10589782	45.282203	26.38415193
KIF18A	6.807003772	9.430655426	2.875801959	1.010737413	9.916100511	13.43677277	6.197067958	5.442707002	2.351337394	8.575638517	4.463569461	1.134680391
DEPDC1	9.90832691	9.568493288	2.881315782	0.418597115	13.78024981	14.18369136	8.9517987	7.117332536	2.82618609	10.83532901	6.115350557	1.173911362
IL11	0.752417362	0.217148613	0.16278297	0.231317612	24.97554895	0.432579939	13.38944243	27.70236872	4.130092668	2.042775361	1.587949524	2.974553388
SKA3	11.92180812	12.12147355	4.832225552	0.976676662	16.83018082	16.46269167	8.649829531	7.249061667	2.673517184	12.51249832	5.548764781	2.181441586
NR4A2	2.546723034	2.090762902	0.328807648	5.847601305	8.071754927	3.994397268	1.707652675	16.56528511	8.789598811	7.354235108	5.185493804	5.028258599
PAMR1	1.406067806	1.351290582	0.717527148	3.576846494	6.682000063	1.837324943	10.97991204	22.45012987	15.09633899	7.379274673	5.407444967	9.612519856
BHLHA15	0.272262653	0.363410994	1.089707552	1.618880709	5.459337424	0.689474292	8.718478971	5.437465229	2.917608441	0.279077949	2.126021644	2.259558712
LMO3	20.52470095	29.42949514	20.21949815	28.22081625	2.630562704	4.083100598	0.029718228	0.144568368	19.56513896	4.570988597	7.905146545	7.573031615
CSPG4	4.258825038	18.13474341	3.677910866	5.515181096	0.58463972	1.937979995	1.442913528	0.716249943	4.58053967	14.37906212	8.486663584	4.06465039
SULF1	7.681923767	8.054925074	3.687235934	17.24344621	5.43758193	2.340282794	0.402362811	0.358199671	23.91514371	29.86282441	27.78860799	43.9265548
ATF3	0.726011278	0.7321832	0.363224612	3.781616133	5.445689081	1.852160048	3.534868454	8.860780282	9.838262326	7.593441596	5.026179603	9.484273974
CDC20	75.42463695	70.38026297	14.69400856	2.204833051	84.25052832	96.5415571	82.71004535	47.45642494	19.09473081	64.11761112	30.09884107	5.806195549
CNR1	4.972808622	10.17310681	5.309238781	3.348705085	0.162762455	0.173100672	0.019200677	0.01	0.462172676	0.166406319	0.575463091	0.195005568
CXCL5	138.8513786	26.55494821	117.3282389	86.17756776	220.2307042	80.96922028	751.1082995	301.4161798	42.08920326	53.74559681	144.2631965	50.24229621
KNL1	5.002407899	5.709502262	1.998988769	0.317829373	7.028923565	8.803207757	5.102649302	3.102538087	1.146548956	5.980422638	3.579338927	0.659680921
ADGRL4	2.39305322	0.96220399	0.487767859	0.595745651	8.575072009	9.576511022	34.17444586	11.07086849	5.578130907	10.91716962	5.983772333	3.478634267
PLBD1	3.020764201	0.32664777	0.612169395	0.217476009	5.27125835	7.552910562	7.776355408	12.76110504	0.936592361	0.587920284	0.391894037	0.456176749
PNMT	2.199497296	12.42012569	3.991325026	3.508098215	0.112128121	0.151050236	0.251321974	0.078371153	0.038047056	0.191064004	0.145552957	0.038673813
ADM2	0.457294288	0.447617639	0.533831827	6.10808623	4.062616503	4.940995935	5.780376025	3.511590325	18.26643957	6.874872516	11.29539116	11.79402061
ACPP	0.40157605	0.331984133	0.375894529	0.750158557	3.311830946	0.787312881	9.169685729	19.30799423	0.965113978	0.451463327	0.252886548	0.268770548
HGF	18.15634164	7.171005294	3.274266829	5.978555863	89.51079816	34.53826804	71.77139691	247.6506587	10.16227582	4.899892981	3.879341323	3.743005229
COL4A6	3.294562898	3.867942715	2.927664519	5.760833023	3.596431164	2.459956919	5.181117217	25.79720495	6.21712749	1.36160995	2.25619237	3.666670783
DIO2	1.00746991	0.286364372	0.239327784	0.382249029	2.158219452	0.447854678	13.23361333	11.4049636	0.192327004	0.07429417	0.141493634	0.248128583
OLR1	2.309823982	1.081459763	1.066715685	1.965976137	6.75144312	6.263322496	5.68968451	25.02621386	0.50774213	0.10927586	0.190773409	0.995347808
CXCL12	1.599907105	0.563110628	3.648915414	4.36257258	42.69986584	3.639634604	3.444638475	23.10229282	16.72979821	10.22453066	7.738467768	7.093306765
KRT7	12.43451409	7.467922788	3.717998035	1.893770054	1.902598433	4.005857427	0.074553326	0.683502531	0.677187398	0.489698957	0.686522412	1.156415981
IQGAP2	10.76844607	6.376814643	15.32008321	1.861848173	4.499032097	1.392207704	0.579099375	0.556198208	3.79429367	2.683777251	2.340987474	1.254706881
FST	5.451763893	2.305168935	1.684110172	3.953902827	19.13052783	4.466093528	4.049438364	81.57296692	2.912694988	2.719106561	1.910707352	1.404423428
SEMA3A	0.637584455	0.866508937	0.173991562	0.143851769	3.428616538	2.712545342	4.122460818	12.17902854	1.141699942	1.996281411	1.793469184	0.252545652
ARHGDIB	1.395378479	2.86966748	2.146042162	0.641310622	2.642532285	3.84773888	12.48459643	1.575364569	0.764796504	4.18497433	2.648360989	1.420756663
CCL2	15.94484431	9.111844474	12.56106059	3.563536439	62.27170142	3.961665122	3.380276338	5.404610455	30.64811043	36.64078476	29.87249086	27.20920837
SLC6A15	0.562896292	0.323655545	0.037136429	0.313431042	7.609452798	1.528856831	6.116140583	15.22750341	6.868557306	2.219179799	2.227937398	1.655588009
LSAMP	2.466059176	4.940982312	6.68710432	7.144715612	0.332118502	0.074567345	0.017723917	0.038688644	4.475549212	1.121066659	2.068356137	3.180129289
CCL20	4.529736951	1.727487554	7.041514937	1.045571891	13.5027138	9.381676174	187.4051012	304.129617	1.527236586	2.197193371	3.197640241	2.013917929
SLC7A2	5.359492913	3.448473811	0.845660618	2.813735142	25.26165953	9.959986006	46.43017429	113.630642	14.57918419	5.14853804	6.016046208	3.735132015
CILP	9.003455832	24.08620427	33.8501291	8.166322211	0.105184513	0.028983344	0.021432609	0.030075532	0.330952599	0.107539343	0.735451363	0.890482368
LRRC32	3.788383088	3.18683487	12.32271921	5.819617033	3.822607496	1.542387544	1.792968203	12.35593551	1.36752672	2.73448198	2.568247496	4.978921659
SULT1E1	33.00475654	66.78604469	7.241837409	42.15047001	4.86897548	16.0952746	1.960144144	0.024780115	38.11126027	60.31572181	39.32603691	29.34778405
ANKRD1	76.05393761	78.92625707	233.3526264	37.09536908	41.46868845	84.26769426	57.91466627	2.077172164	8.067283169	53.2284428	103.8117488	79.66699928
CHI3L2	2.39025126	2.728394892	10.53994412	4.551407759	0.677612298	0.16698042	0.426001552	0.051981838	0.992606696	0.236559852	1.737756538	2.086320163
APOE	21.71664346	8.656380212	40.45800398	20.45739906	17.07525513	3.415210677	11.81033573	53.73188484	9.285478623	1.855021322	3.968460529	10.2614105
PTGES	2.435070645	3.059092544	3.239164318	1.62934953	8.243210792	1.770159788	6.598637829	33.99706306	11.40267856	3.758720736	2.684438721	2.436980549
AQP1	19.90810677	72.53848482	142.0356467	19.1969069	0.301217154	0.480524441	0.053300745	0.083105364	0.726216948	2.074682537	2.963432789	2.837892271
CHAC1	0.844569863	0.394560508	0.422539663	7.341703018	7.462022939	15.13185007	18.14867051	24.30214052	24.64656111	10.22621343	20.8670109	18.94686093
IL1A	0.025572693	0.01	0.076764356	0.052889004	4.281685859	0.284943754	14.05054309	8.494119412	1.513749766	0.36697962	0.574108422	0.530581407
SLPI	50.8532732	62.76888346	49.06015152	7.16237797	0.548223733	0.553893106	0.409592972	0.67055989	0.465055037	0.01	0.889558133	6.712566983
BAMBI	1.830889865	1.428704622	2.65404302	1.286478161	4.424328207	2.258817894	4.351704067	36.51608024	6.923331008	3.151928552	2.176611128	2.288974963
POSTN	6.37203733	19.88190687	7.848003387	5.304310201	2.202593863	0.64445152	0.469112888	5.67381186	15.47176146	59.40544963	30.17659908	24.30666835
PLAU	7.825243971	1.966115072	1.363334965	0.856801861	84.47279062	12.17901412	104.1222823	238.1665067	14.61969084	12.45633681	10.29800742	4.4887187
DPEP1	4.564403305	3.072728251	13.30432589	1.272350589	0.198965622	0.180920876	0.0222979	0.020859841	0.607613011	0.162735991	0.368043708	0.555860112
MSC	4.755576846	0.384290357	1.208902373	2.977202868	14.3294043	6.952367697	20.44902119	22.85897001	30.77365799	5.823193208	4.190227171	6.080116397
HTRA3	201.4662472	62.26179069	156.4850068	131.9722541	183.5890845	54.45675982	173.8077744	700.3867815	59.60759264	5.029453559	14.27214462	26.43474474
KDR	6.786295618	13.3162753	13.8586461	9.647025263	0.391525817	0.061533846	0.253517043	3.484529963	0.991958901	0.551512247	1.253653041	2.025601967
CADM3	8.852711822	35.40029285	20.24495768	4.891167367	2.944380891	1.987987195	0.015864142	0.014841015	0.821359486	0.853882767	1.805384477	1.069244973
TLR4	0.671721072	0.838666285	0.217148487	0.042745907	7.190464654	1.015400438	7.466109941	12.39413093	0.253125847	0.031778568	0.100870747	0.43954672
LINC00890	7.203372841	2.011362992	2.113197849	3.706765511	6.878644678	3.630999416	12.76254856	18.77913985	3.169020686	0.479764205	0.623999417	0.461866765
TNFRSF11B	4.073249613	1.415644581	2.88375473	1.589476391	9.631568944	1.6542993	6.346879987	94.47571794	2.215813698	1.240746801	1.856649738	1.096259638
C10orf10	3.920116098	3.309858036	4.561024181	13.51881284	2.266752085	1.532952005	0.614595698	0.172487568	14.44015403	1.738124449	4.022152478	5.296196276
STC1	1.309144356	1.104370011	0.235788131	0.40613248	23.07428634	3.500914148	25.32960846	82.26181128	3.420401894	5.891006591	1.801757226	0.638308998
ADAMTS5	0.737733781	0.172925205	0.588142456	0.099236965	3.986850553	1.482430635	6.375195202	20.26890818	0.593766824	0.104515555	0.497626049	0.205330786
IL33	0.734682315	0.035659634	0.400977541	0.034533121	12.03642929	5.733721622	91.89110667	117.0651329	0.306739037	0.616150579	0.749711829	0.381079126
LAMA5	0.900775778	0.81576372	0.490591433	3.022411713	1.779537332	0.465847447	0.474022683	6.579861797	9.235860911	3.650441515	6.904056685	9.92423729
SERPING1	6.527616128	4.571776874	20.24329122	7.732275465	3.884379944	2.030992631	11.75530692	38.79117576	6.10811004	1.684343477	2.015936739	4.676096549
ADGRL2	3.075174014	2.475900261	3.609726532	5.729814867	6.299694487	1.06435482	1.534785117	68.88168891	2.409265779	1.349896514	0.936732018	2.623360341
ALDH1A1	10.96241826	4.784167336	0.209842333	3.312125129	4.472766742	0.57936169	0.01	4.088118821	36.61910939	60.81567933	19.44663379	95.5281187
HES1	0.737565073	0.421923336	0.158144997	8.961839054	1.558174858	0.74711996	3.344479567	5.177722104	19.08755474	19.60272209	12.49591904	17.37980895
TNFSF15	0.151471769	0.029408237	0.013778467	0.035599013	2.560971795	0.822964345	18.80623104	15.64658362	0.09837544	0.268182271	0.416668173	0.21427714
CD14	1.267190652	1.076359391	1.527309491	0.893448388	1.934576715	0.729321958	1.650316539	19.88884087	0.999350505	0.20664494	0.506001042	0.149384267
FMOD	8.500270348	12.86171893	55.18656818	14.49171485	6.268300725	2.543222785	4.166958832	39.41340922	4.304133541	2.876315621	2.290491256	4.187778055
NDUFA4L2	1.877651723	0.76479494	2.363007137	12.57076999	1.669028015	1.078440009	0.478491006	0.467978565	7.428152069	0.813513217	4.213449479	11.04464004
CHI3L1	5.642020353	2.569853166	5.310525721	14.76720578	44.53384821	2.340935161	45.10943066	129.5825505	19.53547741	1.846066242	4.060331719	25.44576882
LIN28B	0.714927615	0.01	0.01	0.01	4.282514572	4.693479644	19.21784019	16.08545716	0.01	0.01	0.008833333	0.01
PROK1	7.87547195	7.716046521	12.91706592	6.170937167	3.37811804	0.657937799	3.056028877	49.54067256	0.414309121	0.041611398	0.277371938	0.168453648
RAMP1	2.640991864	1.175048514	2.422369552	1.22896215	1.059129157	0.312107244	1.28586967	18.0903675	1.527370383	0.586538624	0.90224551	2.648435358
CYP2S1	4.554715462	5.569975268	1.267012525	1.17261215	4.509652057	6.01123703	10.9997233	30.83122247	3.163280412	0.658658918	0.903919823	0.176454317
CSF3	0.318069005	0.026126304	0.195852844	0.379514338	3.507808732	0.099135222	47.14654957	7.278120689	5.518485516	1.078409995	5.015184503	3.198115278
IL1RL1	78.59146258	75.20065089	188.2073909	47.19451669	120.087585	11.03082072	6.712591537	138.1528757	14.75103426	0.445718472	3.626164679	3.902959043
ZFP57	0.126375987	3.967453705	0.910455984	2.979602562	2.559397846	8.653688407	0.567979086	8.634411399	0.01	2.150354688	0.246708538	1.36346336
NPTX2	0.342178908	0.0576927	0.306344758	0.07449353	0.577791945	0.912136082	25.01070294	3.21812846	0.091900796	0.221522749	0.123051609	0.112097637
SAA2	4.658478793	5.72972017	24.23382128	7.919528648	2.714285981	0.395294466	8.467925467	0.589648789	0.846329166	0.775014629	2.833004986	1.163895953
GREM1	0.275189207	0.798170568	0.026047114	0.069219923	5.447180438	4.671016029	18.73583582	1.723824644	6.08770607	9.220893272	3.303168213	2.229836836
COLEC10	0.16262395	0.104192326	0.01	0.134534424	3.717416498	1.120168652	7.162726436	82.42643773	0.033194348	0.200033716	0.222229732	0.168705824
PDK4	3.665966319	2.862157115	0.673501481	2.622587682	11.42401693	0.779217327	3.875951373	6.317037498	9.973068731	0.258729159	1.102823741	0.773082588
ACTG2	5.615497595	0.487014597	0.142611294	0.103168946	23.32029541	26.34783219	48.37829305	18.45684865	4.465602214	29.72993009	9.529546143	18.49672775
MXRA5	0.360519346	0.254673437	1.004513296	0.837388523	1.306787434	0.561830374	4.854678427	27.29032317	1.415157776	0.47187912	0.292346972	0.414279349
NRG1	0.038359039	0.035840639	0.009595545	0.024791721	1.740236094	0.480842585	0.048487304	22.65490512	0.156594803	0.555384335	0.168488341	0.263632636
HOXB8	3.628155391	8.398886985	2.702883833	8.955132075	0.955849863	5.23106263	0.01	0.027836853	0.513533226	1.628748442	0.542842984	0.384626248
PTPRN	0.256426531	0.014041979	0.105264087	0.435148264	3.263062698	1.252120701	7.461523584	13.95370344	1.691019152	0.074135887	0.224623928	0.613884165
IGFBP5	5.286616327	0.783302442	3.509663502	5.370934979	55.91087796	21.36062422	95.9587573	760.9585721	24.29241912	3.016290246	5.349500479	13.10290633
HSD17B2	0.523257459	0.085026757	0.176421371	0.147036969	2.879657577	0.748964011	5.118797025	12.19586442	1.03323055	0.075789389	0.277579397	0.153407474
COL14A1	1.369373777	0.429284753	0.760523749	2.877585062	3.77236933	0.394500174	3.317196232	34.18208092	8.417437006	1.319948009	3.862741851	8.771142047
